# Supplementary material for: Snapshots of pre-rRNA structural flexibility reveal eukaryotic 40S assembly dynamics at nucleotide resolution
Source: Nucleic Acids Res. 2014 Sep 8;42(19):12138–54. doi: 10.1093/nar/gku815 (PMC4231735; doi:10.1093/nar/gku815)
Supplement: SUPPLEMENTARY DATA [file supp_gku815_nar-01411-r-2014-File011.xlsx]

## Sheet: Sheet1
1M7 data. Averages of two or more biological replicates												DMS data. Averages of three biological replicates				NAI data. Averages of two biological replicates
# position	nucleotide	mid_early_controls	late_controls	Enp1	Ltv1	Rio2	Tsr1	Nob1	Rio1	80S_like	80S	# position	nucleotide	18S_EtOH	18S_DMS	# position	nucleotide	Tsr1_20S_DMSO	80S_18S_DMSO	Tsr1_20S_NAI	Rio1_20S_NAI	80S_18S_NAI
1	T	1	1	1	1	1	1	1	1	1	1	1	T	1	1	1	T	1	1	1	1	1
2	A	0.017809	0.0186559	0.0217092	0.0243974	0.0267856	0.0215081	0.0274892	0.0640545	0.0379704	0.0253916	2	A	0.029646	0.0177579	2	A	0.0182652	0.030482	0.0292275	0.040404	0.0273202
3	T	0.0174047	0.0158202	0.0152601	0.0206233	0.0137974	0.0169407	0.0255821	0.0430475	0.0386165	0.0184217	3	T	0.0168123	0.0196818	3	T	0.0138084	0.021961	0.0270136	0.0102414	0.0194621
4	C	0.0329072	0.0262523	0.0271781	0.0221156	0.0186417	0.0222992	0.0324163	0.0398139	0.0445739	0.0283971	4	C	0.0158066	0.0187654	4	C	0.0229077	0.031131	0.0482042	0.00629998	0.0331231
5	T	0.0119266	0.00744741	0.00841164	0.0134514	0.00719533	0.00842623	0.0193825	0.0161209	0.025588	0.0078607	5	T	0.0072471	0.00799357	5	T	0.0118021	0.0139946	0.0139227	0.0100744	0.0143028
6	G	0.00228107	0.00194044	0.00239287	0.00355012	0.00158859	0.00141315	0.00382592	0.0079448	0.00449627	0.00179065	6	G	0.00141572	0.00161298	6	G	0.00351161	0.00338016	0.0048808	0.00310856	0.00383003
7	G	0.00737362	0.00514008	0.0056884	0.00958397	0.00423774	0.00506737	0.012779	0.0233865	0.0182481	0.00632902	7	G	0.00359227	0.00417571	7	G	0.00914102	0.0157097	0.0130155	0.00357398	0.0087856
8	T	0.0183186	0.0104836	0.0193567	0.0255652	0.0119112	0.0110829	0.0484399	0.0665171	0.0777268	0.0164687	8	T	0.0119122	0.0101265	8	T	0.0158872	0.0228831	0.0195546	0.0115403	0.0127487
9	T	0.015358	0.0129152	0.0168872	0.0187412	0.00933339	0.0114992	0.0328971	0.0457961	0.0324079	0.0126141	9	T	0.00882517	0.0102344	9	T	0.0162015	0.0197721	0.0298442	0.00910152	0.0187731
10	G	0.0044353	0.00360685	0.0073199	0.0117895	0.00591064	0.0052837	0.0147421	0.0208057	0.012023	0.00430046	10	G	0.00265352	0.00339837	10	G	0.00658539	0.00564351	0.0148564	0.010164	0.00645114
11	A	0.00465756	0.00280302	0.0079706	0.0127478	0.00843382	0.00858684	0.0223617	0.037957	0.0246608	0.00547717	11	A	0.0047222	0.0031351	11	A	0.00576196	0.00892535	0.0232305	0.0127708	0.00657128
12	T	0.00325347	0.00298808	0.0159411	0.0102786	0.00806972	0.0115084	0.0217773	0.0276029	0.0209597	0.00682094	12	T	0.00291134	0.0147328	12	T	0.00395641	0.0051195	0.0126791	0.00701993	0.004247
13	C	0.00647817	0.00636	0.00696646	0.00886903	0.00880672	0.0061638	0.015314	0.0200172	0.0115447	0.00588718	13	C	0.00430107	0.00458675	13	C	0.00554891	0.00853108	0.0189838	0.00919901	0.00982725
14	C	0.00819285	0.00800881	0.0101397	0.0161141	0.0262322	0.00924441	0.0361905	0.0389625	0.0165206	0.00806343	14	C	0.00815548	0.00798822	14	C	0.00860913	0.01124	0.0557522	0.0298215	0.0152656
15	T	0.00362366	0.004019	0.00690569	0.00864878	0.0137632	0.00528982	0.0193852	0.0187999	0.00978311	0.00466371	15	T	0.00355602	0.00308096	15	T	0.00641627	0.00578515	0.0304081	0.0154308	0.00828615
16	G	0.0029658	0.00250396	0.00395426	0.00480218	0.00499445	0.00335292	0.00700044	0.00831027	0.00628002	0.00501861	16	G	0.00240888	0.00191841	16	G	0.00480831	0.00411169	0.00951731	0.00575325	0.00519559
17	C	0.00872878	0.00800623	0.00922127	0.0110376	0.0214494	0.00835887	0.0230061	0.013463	0.0191494	0.00668338	17	C	0.0100029	0.00579477	17	C	0.00839849	0.0129019	0.0299737	0.0136612	0.012193
18	C	0.00501712	0.00397085	0.00538124	0.00728257	0.0136429	0.0054116	0.0107768	0.00571665	0.00702697	0.00461001	18	C	0.00532616	0.00561317	18	C	0.00641591	0.00652578	0.0201954	0.0151107	0.00903198
19	A	0.00929431	0.0070951	0.0104096	0.0114695	0.0164948	0.00908773	0.0188141	0.0124159	0.0121577	0.00888717	19	A	0.00734233	0.00858052	19	A	0.0112649	0.0105765	0.0340528	0.0220648	0.0125708
20	G	0.00457172	0.00388783	0.00673214	0.00713569	0.0105289	0.00477239	0.0119303	0.00719456	0.00846669	0.00556778	20	G	0.00349074	0.00601271	20	G	0.00466824	0.00757164	0.0186666	0.00423302	0.00604179
21	T	0.0294732	0.0248464	0.0272831	0.0383532	0.0341594	0.028724	0.0624532	0.04313	0.0674699	0.0295419	21	T	0.0226663	0.0207482	21	T	0.0234015	0.0339208	0.0533674	0.0323776	0.0258316
22	A	0.0115234	0.00982609	0.0182125	0.0179975	0.0352193	0.0104674	0.0492266	0.0232513	0.0278569	0.0122134	22	A	0.0084953	0.00692857	22	A	0.00999715	0.0119889	0.044537	0.015553	0.0117804
23	G	0.0201352	0.0173734	0.0284558	0.0236433	0.033871	0.0174844	0.059506	0.0322038	0.0367955	0.0202161	23	G	0.0109719	0.0204561	23	G	0.0159556	0.0218903	0.0546225	0.0736786	0.0190613
24	T	0.029674	0.0355368	0.0303464	0.0517624	0.0430049	0.0427938	0.0867432	0.0797825	0.121917	0.0445264	24	T	0.0335566	0.0269301	24	T	0.0263164	0.0497863	0.0612819	0.0215915	0.0313036
25	C	0.00832678	0.00873353	0.0157403	0.0273548	0.0647865	0.010885	0.0818919	0.0438737	0.0360854	0.0100974	25	C	0.00884767	0.00999204	25	C	0.00797321	0.0105356	0.0516364	0.0223017	0.0120088
26	A	0.0286377	0.0285331	0.0312055	0.0316961	0.0530042	0.0279164	0.0920535	0.104032	0.0910485	0.0477733	26	A	0.0218044	0.132878	26	A	0.0172852	0.0298991	0.0845819	0.0289783	0.0190189
27	T	0.0137593	0.0140087	0.0219673	0.0189192	0.020241	0.0168018	0.0663386	0.0618877	0.050428	0.0212277	27	T	0.00833011	0.0226785	27	T	0.00856225	0.0138649	0.0314685	0.0150057	0.0103268
28	A	0.0361026	0.0289601	0.0461757	0.027943	0.0469294	0.026991	0.0793972	0.103265	0.072416	0.0316362	28	A	0.0288731	0.017595	28	A	0.0152249	0.0277961	0.0758687	0.0554614	0.0217773
29	T	0.00531478	0.00474679	0.00578293	0.00869106	0.0251186	0.00578762	0.0132306	0.0292421	0.00682808	0.00386184	29	T	0.00668295	0.0138906	29	T	0.00739163	0.00949195	0.0660632	0.0565489	0.0107306
30	G	0.00275733	0.00386075	0.00512331	0.00745611	0.00712362	0.00528109	0.00922979	0.00756881	0.00537713	0.00690301	30	G	0.00322905	0.00392278	30	G	0.00528262	0.00645352	0.00588653	0.00188624	0.00664992
31	C	0.00429327	0.00384882	0.00645125	0.00851438	0.00853287	0.00603615	0.00866909	0.009328	0.00713221	0.00487481	31	C	0.00794762	0.00488473	31	C	0.00794166	0.0102964	0.00794447	0.0039023	0.0123415
32	T	0.0106399	0.0110111	0.0139676	0.0141467	0.010565	0.0139253	0.0170802	0.0132976	0.0210428	0.0174956	32	T	0.00988055	0.0165303	32	T	0.00928203	0.0138253	0.0113981	0.00276163	0.0107171
33	T	0.00701861	0.00601495	0.00963479	0.00698838	0.00699095	0.00650094	0.00928164	0.00644446	0.00704374	0.00656547	33	T	0.00552164	0.00665155	33	T	0.00801917	0.00999033	0.00941155	0.00425158	0.0120287
34	G	0.00520294	0.00547792	0.00843371	0.00781004	0.00639317	0.0058942	0.00801282	0.00673396	0.00651906	0.00799485	34	G	0.00438734	0.00487265	34	G	0.00638093	0.00702428	0.00994865	0.00467768	0.0084028
35	T	0.0128889	0.0105549	0.0153618	0.0177314	0.0152465	0.0178061	0.0177853	0.0144623	0.0204891	0.015055	35	T	0.0144704	0.00973149	35	T	0.0144413	0.0215589	0.0195902	0.00682346	0.0183383
36	C	0.00873806	0.00800856	0.0101978	0.00975069	0.0100521	0.00768675	0.0117488	0.00524359	0.00973977	0.006897	36	C	0.0072814	0.00787008	36	C	0.00773062	0.0127673	0.0140813	0.00806684	0.0138693
37	T	0.028861	0.0413884	0.0302608	0.0350219	0.0277212	0.0439992	0.0178726	0.0276235	0.032129	0.0465158	37	T	0.054473	0.0417928	37	T	0.0293212	0.0449376	0.0253334	0.0385881	0.0329251
38	C	0.0247426	0.0273667	0.0274997	0.0132113	0.01847	0.0252743	0.0108748	0.0161147	0.00632243	0.0254677	38	C	0.0332323	0.0192748	38	C	0.0228704	0.024473	0.0116215	0.0181874	0.0256354
39	A	0.0635698	0.0510838	0.0425024	0.0433933	0.0413126	0.0425692	0.0354062	0.0369254	0.0403627	0.0507822	39	A	0.0570177	0.0391348	39	A	0.0565685	0.0606532	0.0432454	0.0340529	0.0512616
40	A	0.0585429	0.0480813	0.0582902	0.0424553	0.0407289	0.0545417	0.0469805	0.0508963	0.0523731	0.0702752	40	A	0.0445174	0.087725	40	A	0.0459195	0.0336261	0.0401874	0.0310448	0.0403013
41	A	0.0241829	0.0247932	0.0454886	0.0340546	0.039155	0.0349598	0.0473965	0.0295076	0.0318657	0.0456006	41	A	0.0245252	0.057952	41	A	0.0368687	0.0242187	0.0422905	0.0288375	0.0333292
42	G	0.0109865	0.0129251	0.027085	0.0232722	0.0230806	0.0161577	0.0382766	0.0165972	0.0184239	0.0200312	42	G	0.010413	0.0377068	42	G	0.0240931	0.0148382	0.0294467	0.0127521	0.0221635
43	A	0.0535701	0.103306	0.0602822	0.112093	0.0578051	0.0966623	0.0847918	0.124739	0.109817	0.141371	43	A	0.112949	0.136961	43	A	0.101414	0.0948852	0.0678188	0.0412283	0.0824135
44	T	0.0234974	0.0318121	0.0423903	0.0404845	0.0319854	0.0402665	0.066136	0.0520819	0.0575519	0.0418145	44	T	0.0310614	0.0412551	44	T	0.0225605	0.0242798	0.0329909	0.0192415	0.0218853
45	T	0.0283819	0.0329136	0.0384274	0.0319562	0.0273235	0.0320234	0.0556053	0.0426713	0.0436359	0.0333509	45	T	0.0339249	0.0167548	45	T	0.0221815	0.0385036	0.0251888	0.0175342	0.0252849
46	A	0.0546872	0.0448782	0.0524009	0.0376856	0.0439527	0.0365624	0.0639435	0.0705823	0.045708	0.044418	46	A	0.0392578	0.0202901	46	A	0.0371794	0.0269505	0.0466618	0.04107	0.0370183
47	A	0.0142307	0.0145366	0.0266577	0.0228136	0.0262912	0.0169644	0.036004	0.0410621	0.0246897	0.0223376	47	A	0.0109526	0.0245649	47	A	0.0193471	0.0108001	0.0272901	0.0273239	0.0195769
48	G	0.00847617	0.00989475	0.0164602	0.0150305	0.0133339	0.0104237	0.0208527	0.0244579	0.0145569	0.0147584	48	G	0.00953211	0.0136148	48	G	0.0130244	0.00850787	0.0119199	0.00612354	0.0126242
49	C	0.0104461	0.0114364	0.0133694	0.0141126	0.0120063	0.0125192	0.0101126	0.0110663	0.0093254	0.0128636	49	C	0.0146119	0.00693959	49	C	0.0188311	0.0165332	0.010142	0.00897098	0.0198513
50	C	0.0107466	0.0116165	0.00856356	0.00813476	0.00659962	0.00802085	0.00618763	0.0043352	0.00538781	0.0104358	50	C	0.00865823	0.00647287	50	C	0.0124079	0.00934588	0.00720514	0.0102925	0.0116266
51	A	0.0337602	0.0274986	0.0251283	0.017128	0.0162116	0.0228158	0.0157606	0.0195249	0.0189718	0.029536	51	A	0.0410007	0.0167565	51	A	0.0348681	0.0511523	0.0154611	0.0139995	0.0283047
52	T	0.00584707	0.00540521	0.0163938	0.0144811	0.0110603	0.0129364	0.0164467	0.00715245	0.0122006	0.0131315	52	T	0.0040657	0.0185961	52	T	0.0091881	0.00584968	0.00869232	0.00573614	0.012538
53	G	0.0134425	0.0174338	0.0146295	0.0207965	0.0135391	0.0194506	0.0103709	0.00995176	0.00867217	0.0248752	53	G	0.0174778	0.0143306	53	G	0.0266804	0.0212535	0.00990993	0.0142583	0.0228481
54	C	0.0054565	0.00372066	0.00738663	0.00543762	0.00723432	0.00598641	0.00352612	0.00210587	0.00255807	0.00550224	54	C	0.00499127	0.00287496	54	C	0.00758763	0.00690535	0.00661031	0.014069	0.0113944
55	A	0.0330039	0.039438	0.0291018	0.0199038	0.0185242	0.0325187	0.013185	0.0235772	0.0166426	0.0437527	55	A	0.0505761	0.0423158	55	A	0.0261714	0.0399449	0.0129759	0.0127371	0.0251629
56	T	0.0140866	0.011941	0.0175965	0.00897733	0.0112303	0.0130454	0.0116843	0.00428083	0.00925833	0.0129099	56	T	0.00634069	0.0145525	56	T	0.0114534	0.00855054	0.00833173	0.00255247	0.0121234
57	G	0.0117357	0.0103573	0.0143351	0.0101636	0.0115456	0.0121913	0.00904488	0.00493062	0.00477267	0.0127491	57	G	0.00974237	0.00867387	57	G	0.0164111	0.0153126	0.0101847	0.0105851	0.0152082
58	T	0.0544263	0.0515643	0.0506084	0.0491991	0.0502667	0.0780349	0.0173435	0.0217545	0.0155852	0.0774962	58	T	0.0422536	0.0400183	58	T	0.080546	0.0860979	0.0343878	0.0306659	0.0885045
59	C	0.0169494	0.0186954	0.0173661	0.011772	0.0143954	0.0198747	0.0085888	0.005771	0.00591014	0.0183861	59	C	0.0197224	0.0166514	59	C	0.0172063	0.0199356	0.00949161	0.00625	0.0224682
60	T	0.0257659	0.0240964	0.0207296	0.0150214	0.0162331	0.0237668	0.00906637	0.00838759	0.0131295	0.0210582	60	T	0.0209542	0.0118629	60	T	0.0170645	0.0268893	0.013296	0.013856	0.0200638
61	A	0.0378537	0.0321176	0.0409236	0.0246222	0.0264597	0.037795	0.0247977	0.0253074	0.0180315	0.0523872	61	A	0.03461	0.0248138	61	A	0.0293255	0.0343545	0.0150425	0.0249908	0.0280517
62	A	0.0329989	0.0294919	0.045131	0.0315252	0.042515	0.0349053	0.0399094	0.0241661	0.0292848	0.0455376	62	A	0.0211215	0.0530859	62	A	0.035282	0.0227475	0.0305322	0.0376959	0.032779
63	G	0.0339377	0.0332977	0.0387043	0.0485939	0.0388408	0.0407536	0.0454739	0.0317554	0.0297557	0.0452737	63	G	0.0231102	0.0527755	63	G	0.071204	0.0520287	0.0289831	0.0207383	0.0588155
64	T	0.0666602	0.0446563	0.0517553	0.0680722	0.0775393	0.0817179	0.0505085	0.0679105	0.045037	0.0569689	64	T	0.0554504	0.0329849	64	T	0.111907	0.104984	0.0822955	0.0822231	0.109262
65	A	0.0317064	0.0340135	0.0296389	0.0385814	0.0321309	0.0376323	0.0308913	0.059596	0.0474451	0.0459468	65	A	0.0471009	0.0258508	65	A	0.0278554	0.0393965	0.0313708	0.0359307	0.0276922
66	T	0.0192518	0.0200175	0.0230301	0.0239379	0.0291718	0.0221372	0.027554	0.0206827	0.024908	0.0184152	66	T	0.0166309	0.233515	66	T	0.0186647	0.0187286	0.0222005	0.0334728	0.0193536
67	A	0.0278733	0.0230237	0.0242863	0.0271747	0.0365491	0.0229642	0.0268454	0.022473	0.0191374	0.0258338	67	A	0.0229177	0.0164431	67	A	0.0235802	0.0262377	0.0271207	0.0456212	0.0268658
68	A	0.0206797	0.0213504	0.0281499	0.0321291	0.0383324	0.0251534	0.0329259	0.0160548	0.0183201	0.0285488	68	A	0.0163949	0.254806	68	A	0.0252523	0.0140779	0.0394229	0.0346355	0.0361822
69	G	0.0148893	0.0159607	0.0561009	0.0611126	0.0568432	0.0538363	0.0456077	0.0205807	0.0169416	0.0467976	69	G	0.0118437	0.0227755	69	G	0.0159537	0.0117496	0.0841782	0.128466	0.0976062
70	C	0.0138806	0.0162592	0.0185701	0.0094914	0.0141714	0.019757	0.0111963	0.00819368	0.00585796	0.0178265	70	C	0.0140567	0.00946172	70	C	0.0146591	0.0160218	0.0109395	0.0199518	0.0223545
71	A	0.0409022	0.0368123	0.0308343	0.0242902	0.03598	0.0392252	0.0249314	0.0243028	0.021012	0.0400859	71	A	0.0316283	0.0184463	71	A	0.0249087	0.033575	0.0296028	0.0216254	0.0340418
72	A	0.0342318	0.0482931	0.0563855	0.0565259	0.0397246	0.0709664	0.0421562	0.0617528	0.046075	0.112148	72	A	0.0519701	0.121996	72	A	0.0255279	0.0338084	0.0625904	0.119408	0.117207
73	T	0.0525218	0.057542	0.0916051	0.0831451	0.0790538	0.116132	0.0659251	0.0519779	0.0533277	0.10731	73	T	0.0468441	0.0584548	73	T	0.0302958	0.0382436	0.134996	0.190141	0.217966
74	T	0.0405333	0.0415375	0.09576	0.102353	0.0885241	0.121774	0.0722129	0.0620537	0.0580879	0.105653	74	T	0.0386028	0.0201045	74	T	0.0242057	0.0527776	0.155049	0.283384	0.189585
75	T	0.0322602	0.0293527	0.0927448	0.116071	0.0950203	0.114112	0.0844456	0.0610587	0.0564938	0.0931547	75	T	0.0270187	0.0151488	75	T	0.0242677	0.0295317	0.151028	0.197886	0.161231
76	A	0.031787	0.0297157	0.0618421	0.10758	0.0795061	0.0854726	0.0832412	0.104991	0.0842653	0.0859382	76	A	0.0493452	0.0142612	76	A	0.0270432	0.0490942	0.223445	0.270451	0.158447
77	T	0.018842	0.019909	0.0471835	0.0584301	0.0674924	0.0448141	0.0810194	0.0545879	0.0594192	0.0462478	77	T	0.0136873	0.0699757	77	T	0.0158303	0.0180137	0.0998307	0.0693749	0.0372309
78	A	0.0557396	0.0634905	0.0691267	0.098221	0.0800426	0.0803113	0.11124	0.120932	0.112069	0.103722	78	A	0.0878711	0.0195229	78	A	0.0445446	0.104752	0.203617	0.158574	0.0971349
79	C	0.0185159	0.0181279	0.0140379	0.016989	0.0230924	0.0117045	0.017482	0.0115632	0.0130072	0.0111515	79	C	0.0121619	0.019732	79	C	0.0178156	0.0148513	0.0112222	0.00659851	0.0120199
80	A	0.0499818	0.0409112	0.0324696	0.0174224	0.0267293	0.0203843	0.0173439	0.0140296	0.0197413	0.0212465	80	A	0.0262107	0.0191849	80	A	0.0467168	0.0605989	0.0249583	0.015308	0.0290378
81	G	0.0267272	0.0309857	0.0623064	0.0352945	0.0574647	0.0398566	0.0267647	0.0142083	0.0135231	0.0395776	81	G	0.0199741	0.101468	81	G	0.0577237	0.0398409	0.0588319	0.0588651	0.0762936
82	T	0.0595845	0.0492728	0.0417251	0.0258917	0.042275	0.0344741	0.0288762	0.0169954	0.0215807	0.0277656	82	T	0.0444325	0.022606	82	T	0.118802	0.0738383	0.0328404	0.0269224	0.0536831
83	G	0.0393788	0.0372637	0.0233649	0.0230248	0.0306598	0.0290171	0.0146768	0.015976	0.00876369	0.0273724	83	G	0.0304775	0.0141236	83	G	0.0766299	0.0465525	0.0188879	0.0351818	0.0313346
84	A	0.0239497	0.0186056	0.0289238	0.0161144	0.0406947	0.0241223	0.0194464	0.0210992	0.0101866	0.0197956	84	A	0.0334425	0.00859467	84	A	0.039383	0.0373045	0.025828	0.026387	0.0233178
85	A	0.0153463	0.0172588	0.0225488	0.0156897	0.0258956	0.0162477	0.022789	0.0132419	0.0130179	0.0223844	85	A	0.0198004	0.0799123	85	A	0.0166446	0.0111863	0.0105337	0.013702	0.00691019
86	A	0.0262938	0.0358606	0.0253897	0.0240221	0.0273638	0.0215898	0.0323793	0.0209463	0.0289374	0.0354509	86	A	0.0343076	0.0345515	86	A	0.0244011	0.0207796	0.0152667	0.00903372	0.0097451
87	C	0.0083318	0.00925957	0.00639103	0.00948888	0.0162904	0.00509869	0.00928151	0.00588683	0.00633722	0.00484559	87	C	0.00864825	0.00782424	87	C	0.0082143	0.00650011	0.00415198	0.00169096	0.00378454
88	T	0.0124832	0.011149	0.00895798	0.00755233	0.0144376	0.00611365	0.00855911	0.00639686	0.00722607	0.00719271	88	T	0.00862751	0.00442216	88	T	0.011068	0.0121577	0.00647853	0.00457648	0.0059564
89	G	0.0140753	0.013756	0.00736617	0.00635509	0.00765145	0.00586841	0.00725157	0.00597418	0.00712079	0.00696668	89	G	0.0105882	0.00427746	89	G	0.01215	0.012488	0.00534953	0.00209256	0.00580745
90	C	0.00993526	0.0103201	0.00698356	0.00552994	0.00909816	0.00493596	0.00529172	0.00511498	0.00509069	0.00642895	90	C	0.00641665	0.00305803	90	C	0.0143103	0.0117465	0.00509551	0.00490511	0.00868127
91	G	0.0322006	0.0509955	0.0155873	0.0190196	0.0231583	0.0213636	0.0133426	0.0129761	0.00654901	0.0257302	91	G	0.0373409	0.0176848	91	G	0.0506345	0.0350613	0.00916554	0.00998881	0.0189458
92	A	0.00702681	0.0065076	0.0143546	0.00854932	0.0146861	0.009566	0.0128682	0.0121569	0.00878244	0.0151082	92	A	0.0147004	0.00308956	92	A	0.00696972	0.00793893	0.00550379	0.00399425	0.00427075
93	A	0.0311604	0.0477677	0.0309946	0.0371329	0.0527058	0.0247287	0.0391963	0.0269997	0.0314387	0.0453656	93	A	0.0693279	0.0402809	93	A	0.0236115	0.0192979	0.00693941	0.0083906	0.00801497
94	T	0.00815568	0.00834816	0.00901859	0.0132867	0.0452965	0.00525755	0.0162479	0.00683896	0.0100151	0.00623509	94	T	0.00735768	0.00672217	94	T	0.00572197	0.00456203	0.00326807	0.00334501	0.00237462
95	G	0.00811739	0.0108645	0.00845251	0.0136654	0.03113	0.00534992	0.0154127	0.00929602	0.00837655	0.00869586	95	G	0.00863299	0.00322132	95	G	0.011353	0.00591239	0.00448264	0.0051575	0.00441357
96	G	0.00628485	0.00716619	0.00571037	0.00758414	0.0137129	0.00525579	0.0116931	0.00705772	0.00651795	0.00572515	96	G	0.00549404	0.00155336	96	G	0.00508751	0.00570026	0.00325117	0.0554846	0.00229479
97	C	0.0366881	0.0341702	0.0213755	0.0134571	0.0385503	0.0145834	0.0161119	0.00950241	0.019905	0.0117815	97	C	0.0193508	0.00863576	97	C	0.0187239	0.0194495	0.00887668	0.00383863	0.0103693
98	T	0.0466565	0.0646732	0.0199003	0.0243981	0.0244144	0.029745	0.0231864	0.02858	0.0479918	0.0328628	98	T	0.0598264	0.0221463	98	T	0.019625	0.0315295	0.011843	0.011241	0.00961352
99	C	0.0119306	0.0123789	0.0107986	0.00496034	0.0118405	0.00684511	0.00832801	0.00482083	0.00582072	0.00794887	99	C	0.0105403	0.00476374	99	C	0.00805238	0.0105787	0.00302177	0.00359982	0.00438651
100	A	0.152178	0.208982	0.0818766	0.0575539	0.078745	0.0895552	0.0414549	0.0666954	0.0501137	0.119235	100	A	0.251479	0.084013	100	A	0.0811395	0.12118	0.0250153	0.0289909	0.034591
101	T	0.0415569	0.0480346	0.0237302	0.0167692	0.0354458	0.0264809	0.0175532	0.0210059	0.0205915	0.0284751	101	T	0.0668543	0.0411619	101	T	0.0217343	0.0326665	0.0173233	0.038828	0.0120727
102	T	0.039445	0.0334112	0.0247962	0.0168685	0.0190525	0.0236552	0.0197895	0.0164335	0.0178221	0.0265148	102	T	0.0280016	0.0130339	102	T	0.0215349	0.0242573	0.00578551	0.00779407	0.0084205
103	A	0.0211528	0.017784	0.0163157	0.0134449	0.0150779	0.0140026	0.0203065	0.0157771	0.0163022	0.0203549	103	A	0.0169947	0.0124112	103	A	0.0130937	0.0148269	0.00657733	0.00590863	0.00597523
104	A	0.0153353	0.0175979	0.0196579	0.0187258	0.0180033	0.0154728	0.0274933	0.0195095	0.0243727	0.0238458	104	A	0.0148469	0.0711316	104	A	0.0153213	0.0125244	0.00863064	0.00930471	0.00905453
105	A	0.0251887	0.0382329	0.0320872	0.0395112	0.0271074	0.0345723	0.0492034	0.045017	0.0551641	0.057029	105	A	0.0321723	0.151227	105	A	0.025208	0.0264952	0.0601814	0.0775073	0.0873365
106	T	0.0159745	0.0191321	0.0170619	0.0184494	0.0169915	0.01687	0.0342643	0.0294598	0.0409645	0.0157831	106	T	0.0142075	0.0336879	106	T	0.0100375	0.0238378	0.00775645	0.0043214	0.00566455
107	C	0.0139697	0.016103	0.00682368	0.0102077	0.00815429	0.00606395	0.017496	0.0111876	0.011524	0.00517124	107	C	0.00905866	0.00579398	107	C	0.011636	0.0116871	0.00436463	0.00230181	0.00521318
108	A	0.0269827	0.0175512	0.0146814	0.00923925	0.0161718	0.0108334	0.00976812	0.00990881	0.0077848	0.0113904	108	A	0.0117612	0.00945185	108	A	0.0148185	0.0199464	0.00876129	0.00409635	0.00864166
109	G	0.0094333	0.0118707	0.0122554	0.00858091	0.0122585	0.00920635	0.00734109	0.0063492	0.0044973	0.0116937	109	G	0.00765915	0.0172385	109	G	0.0114359	0.0119094	0.00468893	0.00171751	0.00629239
110	T	0.0249977	0.0369061	0.0248932	0.021508	0.0231635	0.032337	0.0112501	0.0174252	0.0134521	0.0331092	110	T	0.029836	0.0152705	110	T	0.028878	0.0391851	0.00826007	0.00431702	0.016272
111	T	0.00855519	0.0073812	0.0100969	0.00453053	0.00800226	0.00832911	0.00501025	0.00589152	0.00510848	0.00555533	111	T	0.0051806	0.00307184	111	T	0.00428556	0.00917381	0.00295834	0.00181373	0.00313474
112	A	0.0286376	0.0215718	0.0219928	0.0138584	0.0154429	0.0207853	0.0103527	0.0227427	0.0159984	0.0240204	112	A	0.0209986	0.00705478	112	A	0.0114172	0.0337359	0.00660566	0.00650387	0.0096869
113	T	0.029137	0.0346324	0.0284878	0.0205307	0.0199245	0.0348282	0.019869	0.0195725	0.0343927	0.037927	113	T	0.0341628	0.0294531	113	T	0.0137372	0.0315179	0.00982691	0.00500611	0.0117327
114	C	0.0063156	0.0069862	0.00773801	0.00668502	0.00852482	0.00724005	0.00727395	0.00649264	0.00481951	0.00694159	114	C	0.00505142	0.00332825	114	C	0.00651563	0.00839307	0.00547418	0.00367929	0.00800129
115	G	0.019193	0.0223776	0.0270273	0.0252642	0.0292629	0.0280361	0.0222619	0.0213856	0.0120483	0.0256024	115	G	0.0204208	0.0110017	115	G	0.0241286	0.0279882	0.0322026	0.00845503	0.0206411
116	T	0.0534585	0.0510048	0.0315571	0.0258017	0.025488	0.0345719	0.048531	0.0297745	0.0532668	0.033167	116	T	0.0309433	0.0173749	116	T	0.0252992	0.0480666	0.0298618	0.00796626	0.0210766
117	T	0.034098	0.0350028	0.0318668	0.0215483	0.0219087	0.0325159	0.0310095	0.0235777	0.0340021	0.0312298	117	T	0.0236085	0.0140013	117	T	0.0178561	0.0392235	0.0192783	0.00778951	0.0171199
118	T	0.0169566	0.0208058	0.0284112	0.0142835	0.0167958	0.0240952	0.0145382	0.0127624	0.00923634	0.0261478	118	T	0.016196	0.0112095	118	T	0.0142724	0.0252603	0.00845836	0.00618407	0.0126103
119	A	0.0329079	0.0278741	0.0388876	0.0211359	0.0230403	0.0343667	0.0198921	0.0314386	0.0151572	0.0375375	119	A	0.0296227	0.0122732	119	A	0.021631	0.045274	0.0132661	0.0126609	0.0199164
120	T	0.0325531	0.0300158	0.0289817	0.0184637	0.017946	0.0253558	0.033387	0.0199601	0.0335184	0.0198995	120	T	0.0194571	0.0175003	120	T	0.0215047	0.0327568	0.0235292	0.00721203	0.0191964
121	T	0.0437433	0.0418915	0.0327038	0.0249914	0.0259269	0.0306724	0.0335459	0.0263683	0.0320666	0.0250161	121	T	0.0314224	0.0200942	121	T	0.033841	0.0590232	0.0292361	0.0130636	0.0339252
122	T	0.00670858	0.00668509	0.0151182	0.00742127	0.0104882	0.00857037	0.00817503	0.00685811	0.00400429	0.0076473	122	T	0.00590074	0.00620679	122	T	0.0120678	0.00985722	0.00804914	0.00940573	0.0109554
123	G	0.00655051	0.0080326	0.0097156	0.00767477	0.00848088	0.00756082	0.00520579	0.00476506	0.00227105	0.00764874	123	G	0.00872246	0.00562974	123	G	0.0150684	0.0092655	0.00591017	0.0078824	0.0109978
124	A	0.0196966	0.0232894	0.0298362	0.0261416	0.0260062	0.0339167	0.0148761	0.0321913	0.0128356	0.0340524	124	A	0.0273522	0.011199	124	A	0.0289425	0.0360946	0.0206352	0.0243386	0.024006
125	T	0.0183654	0.0195715	0.0406801	0.0254834	0.0257393	0.0361705	0.0268458	0.021401	0.0184093	0.0333461	125	T	0.0230409	0.0569096	125	T	0.0218846	0.0167635	0.0143574	0.0081864	0.0175476
126	A	0.0260418	0.0199744	0.0296331	0.0190725	0.0254813	0.0189849	0.0245208	0.0177808	0.0121703	0.0204	126	A	0.0166128	0.0122293	126	A	0.0275235	0.0167243	0.0225671	0.0237222	0.0230882
127	G	0.0119328	0.0115134	0.0347298	0.0297921	0.0236314	0.0293039	0.0375782	0.0193001	0.0147992	0.0291377	127	G	0.0123658	0.0202521	127	G	0.0214962	0.0132603	0.0236635	0.0129842	0.0267849
128	T	0.0307295	0.0250948	0.0323925	0.019746	0.0228318	0.0272498	0.0305071	0.0252925	0.0319429	0.0183372	128	T	0.0175036	0.0118661	128	T	0.0254871	0.0301324	0.0279546	0.0234878	0.0227689
129	T	0.0140791	0.012838	0.0393161	0.0285452	0.0191769	0.0320863	0.0398126	0.0248191	0.0239042	0.0306286	129	T	0.0129241	0.00911202	129	T	0.0148743	0.0221501	0.0130817	0.0152752	0.0199465
130	C	0.00699283	0.00770131	0.0203786	0.0247712	0.0158766	0.0169367	0.0274191	0.0137908	0.0132506	0.0161995	130	C	0.00760568	0.0120902	130	C	0.00902751	0.00985881	0.00966056	0.00795812	0.024258
131	C	0.0195059	0.0233052	0.0326886	0.0339698	0.0256709	0.0267465	0.0330337	0.0199055	0.020369	0.0218944	131	C	0.0207668	0.026109	131	C	0.0243157	0.0197385	0.0292754	0.0214004	0.0601243
132	T	0.0605501	0.0609139	0.0743452	0.11209	0.0512327	0.0939061	0.0983919	0.0937654	0.0998748	0.0913932	132	T	0.0392956	0.0495031	132	T	0.0494984	0.0576498	0.096871	0.0813246	0.135714
133	T	0.0444575	0.0399726	0.067628	0.050919	0.0500443	0.0583115	0.0552999	0.0405196	0.047046	0.0373198	133	T	0.0274586	0.0335813	133	T	0.0399902	0.0486098	0.11864	0.163934	0.0870275
134	T	0.019645	0.0183687	0.081805	0.0652127	0.054135	0.0745823	0.049854	0.033866	0.0279515	0.0560847	134	T	0.0224775	0.0155647	134	T	0.0227078	0.024427	0.133361	0.197859	0.191781
135	A	0.0646859	0.0687807	0.117111	0.117456	0.0948432	0.135389	0.0837219	0.0811538	0.0638107	0.137807	135	A	0.118659	0.0805159	135	A	0.0511675	0.0571949	0.170347	0.276398	0.247232
136	C	0.019423	0.0205194	0.035521	0.0321936	0.0415939	0.0272686	0.0245362	0.0191738	0.0215628	0.0181113	136	C	0.0119778	0.0588601	136	C	0.0181641	0.0164601	0.0634489	0.0743259	0.0671106
137	T	0.0300507	0.0308732	0.054097	0.046509	0.0483	0.0473352	0.0428796	0.032045	0.02709	0.0381393	137	T	0.0359506	0.0886489	137	T	0.0291553	0.0444259	0.0775118	0.102059	0.0906013
138	A	0.0627949	0.0612383	0.0454618	0.0347641	0.0346665	0.0390246	0.0209429	0.0391164	0.0248504	0.0536198	138	A	0.0955318	0.0324691	138	A	0.0502744	0.114322	0.0169266	0.0251321	0.0312112
139	C	0.0139185	0.0175691	0.0235932	0.0142659	0.0216889	0.0140967	0.0143249	0.00938737	0.0050303	0.0101523	139	C	0.020092	0.0205397	139	C	0.0128329	0.0165003	0.00622369	0.0077063	0.00896237
140	A	0.0897652	0.0642888	0.0799408	0.0569722	0.0818925	0.0472429	0.0404313	0.0477516	0.0427	0.0402944	140	A	0.103696	0.0369766	140	A	0.0768844	0.154409	0.0352905	0.044095	0.0534866
141	T	0.0269366	0.0309829	0.0265852	0.0185376	0.0207412	0.0179048	0.0271504	0.0174814	0.0232229	0.0170166	141	T	0.0184329	0.0221635	141	T	0.0322339	0.0252177	0.0216803	0.00588097	0.0168453
142	G	0.00921417	0.0112572	0.0123764	0.00761865	0.013674	0.00664985	0.0106127	0.0113108	0.00678824	0.0091763	142	G	0.0086189	0.00595665	142	G	0.0147781	0.013518	0.013283	0.00811383	0.0075429
143	G	0.0188577	0.0185324	0.023177	0.0186382	0.0227093	0.0166344	0.0175068	0.0177594	0.00986256	0.0183896	143	G	0.0187398	0.0138349	143	G	0.0501607	0.0241176	0.0187309	0.0132805	0.0180869
144	T	0.0586524	0.0602771	0.0410329	0.048975	0.0342099	0.0485108	0.0482557	0.0471169	0.0642593	0.0486857	144	T	0.0533102	0.0367337	144	T	0.0693097	0.0581513	0.0289845	0.0185249	0.0287974
145	A	0.0521776	0.0680261	0.0488687	0.0426754	0.0331761	0.0521954	0.0405094	0.0718238	0.0626824	0.0811824	145	A	0.0800459	0.044657	145	A	0.0441599	0.0372104	0.0376727	0.0728505	0.0426076
146	T	0.012673	0.0113283	0.0161509	0.00849932	0.00996304	0.00811153	0.0121743	0.0117614	0.0136875	0.00681214	146	T	0.00903443	0.0270631	146	T	0.0105002	0.00931143	0.00875464	0.00842936	0.00538671
147	A	0.0199465	0.0144639	0.0225018	0.0146909	0.0167966	0.0152614	0.0162514	0.0190026	0.0136989	0.0174947	147	A	0.015506	0.00847644	147	A	0.0186658	0.0176361	0.00705792	0.0105286	0.00841386
148	A	0.0099819	0.0111985	0.0238004	0.0166595	0.0177506	0.0182647	0.0191228	0.0209288	0.0222302	0.0269161	148	A	0.0147872	0.0420818	148	A	0.0144953	0.0101452	0.00850771	0.00573492	0.00568953
149	C	0.00559793	0.00621345	0.00916618	0.00751855	0.00765956	0.00665615	0.00704244	0.00730099	0.0071729	0.00664169	149	C	0.00580221	0.0217564	149	C	0.00906853	0.00520691	0.00327103	0.00338696	0.00360862
150	T	0.00955072	0.00771446	0.00994203	0.0093819	0.010495	0.00797414	0.00666914	0.009133	0.00711539	0.00793769	150	T	0.00577504	0.00622421	150	T	0.0160103	0.0108674	0.00666969	0.00538259	0.00628264
151	G	0.00575754	0.00541708	0.00360121	0.00531384	0.00482841	0.00347371	0.00373071	0.00508334	0.00381488	0.00286727	151	G	0.0038624	0.00324481	151	G	0.00859536	0.00747827	0.00499049	0.00106045	0.00406307
152	T	0.0215298	0.0182291	0.0173389	0.0133202	0.0154891	0.0140708	0.0132249	0.013161	0.0153072	0.011138	152	T	0.0127212	0.0110043	152	T	0.0330232	0.0189839	0.0146229	0.00614602	0.0134547
153	G	0.0126129	0.0121534	0.0130058	0.00706341	0.0104034	0.00920632	0.00906105	0.00880911	0.00813158	0.00849848	153	G	0.00634503	0.00708942	153	G	0.0171294	0.00831109	0.0119154	0.00476846	0.00738852
154	G	0.0225478	0.0205753	0.023806	0.0164877	0.0193476	0.0186754	0.0178273	0.0157851	0.0141193	0.0178828	154	G	0.0134895	0.0153442	154	G	0.0376352	0.0228587	0.0182975	0.00707497	0.0133077
155	T	0.0405421	0.0364659	0.0372059	0.0264493	0.0268208	0.0383005	0.0256043	0.0272982	0.0285343	0.0390079	155	T	0.0264769	0.0224823	155	T	0.0419109	0.0330011	0.016389	0.00999369	0.0152953
156	A	0.0533132	0.0395238	0.0398805	0.0215509	0.0249021	0.034495	0.0304933	0.0297149	0.0330185	0.0327589	156	A	0.0278558	0.0243306	156	A	0.0363817	0.0294912	0.0207349	0.01	0.0127046
157	A	0.0322266	0.0310053	0.0714118	0.0629562	0.0560569	0.0769878	0.050351	0.0654582	0.0642847	0.0678197	157	A	0.0237061	0.0555546	157	A	0.0310129	0.0253774	0.05614	0.0264648	0.0185148
158	T	0.0311891	0.0302661	0.0789165	0.0520109	0.0600495	0.0656706	0.0468564	0.0335689	0.0374617	0.0541505	158	T	0.0239556	0.0400025	158	T	0.0295567	0.0219299	0.0323571	0.0152114	0.0173736
159	T	0.0223167	0.0259145	0.0616057	0.0527074	0.0462293	0.0567971	0.047482	0.0326351	0.0328801	0.0511632	159	T	0.0245245	0.02318	159	T	0.0263624	0.027694	0.0959549	0.105086	0.112416
160	C	0.0126565	0.0130436	0.0240122	0.0223683	0.0225599	0.0209873	0.0200361	0.0154202	0.0139885	0.0166655	160	C	0.0123133	0.0160358	160	C	0.0203847	0.012918	0.0154357	0.0164825	0.0254659
161	T	0.0346821	0.0405648	0.0368278	0.023212	0.0269875	0.0319788	0.0286221	0.0208555	0.0204243	0.0315898	161	T	0.0392298	0.0534349	161	T	0.03819	0.0310674	0.0106874	0.0106096	0.0142726
162	A	0.0339019	0.0261857	0.0275414	0.0155927	0.0223119	0.0171681	0.0249543	0.018356	0.0146657	0.0189682	162	A	0.024153	0.016292	162	A	0.0368269	0.0151103	0.0120255	0.0132171	0.0108377
163	G	0.00287205	0.00294038	0.00832318	0.00529189	0.0103713	0.00476077	0.00998178	0.00693985	0.0046011	0.00522348	163	G	0.00254737	0.00598659	163	G	0.00463433	0.00239431	0.00510689	0.00465924	0.00215463
164	A	0.0277485	0.0265582	0.0243541	0.026508	0.0324717	0.0229053	0.035097	0.0277019	0.0187769	0.0220164	164	A	0.0375493	0.0177172	164	A	0.0723286	0.0293809	0.0278723	0.0117807	0.0207703
165	G	0.0186554	0.0228789	0.0174075	0.0187975	0.0193522	0.0154624	0.0283731	0.0177735	0.0157298	0.0170794	165	G	0.0163388	0.0225247	165	G	0.0373544	0.0198934	0.0158269	0.00406137	0.0122248
166	C	0.0298494	0.0296994	0.02224	0.0246358	0.0306441	0.0227893	0.0552949	0.0297048	0.0286385	0.0155909	166	C	0.0296808	0.0135895	166	C	0.0471758	0.0309262	0.0281783	0.00921041	0.0190769
167	T	0.029323	0.0289091	0.0230464	0.0217502	0.0211257	0.0253901	0.0247109	0.0294091	0.0254064	0.0218331	167	T	0.0247417	0.0259183	167	T	0.0339695	0.0225234	0.0168598	0.00851331	0.0105084
168	A	0.0414987	0.0359451	0.0323038	0.0261546	0.0279045	0.0315949	0.0464238	0.0432285	0.0360935	0.0324526	168	A	0.0339305	0.0241738	168	A	0.034164	0.0250663	0.0207273	0.0144322	0.0124424
169	A	0.0214398	0.0220467	0.036659	0.0263423	0.0259472	0.0361479	0.0416622	0.0530361	0.040402	0.0490745	169	A	0.0283569	0.0560731	169	A	0.0225723	0.0192581	0.0183538	0.0163549	0.00902739
170	T	0.018874	0.0235928	0.0384508	0.0247422	0.0228011	0.0312861	0.0415874	0.040015	0.028961	0.0316099	170	T	0.0225949	0.0496663	170	T	0.0189763	0.0138878	0.010686	0.0150127	0.00902141
171	A	0.0547654	0.0623744	0.037069	0.0388509	0.0303167	0.0422368	0.0394004	0.0721589	0.0488596	0.0553327	171	A	0.0827805	0.0329407	171	A	0.0408487	0.0698953	0.0178663	0.0319484	0.0281618
172	C	0.0120698	0.0140438	0.0148777	0.0158583	0.0144217	0.0143645	0.0212488	0.0128186	0.0193411	0.0100961	172	C	0.0120039	0.0264514	172	C	0.0142576	0.00929055	0.00783058	0.112214	0.00960778
173	A	0.0971799	0.067558	0.0480059	0.0487299	0.0565677	0.0430432	0.0457028	0.0526535	0.0485362	0.0402074	173	A	0.0928682	0.0382803	173	A	0.0698616	0.134165	0.0442166	0.0372562	0.0587914
174	T	0.025369	0.0280918	0.0257782	0.0235843	0.0262319	0.0223891	0.0367757	0.0188937	0.0252374	0.0180829	174	T	0.0160513	0.035326	174	T	0.0322547	0.0209939	0.0271413	0.0162026	0.0234234
175	G	0.0132988	0.01633	0.0130939	0.0128881	0.0141743	0.0112208	0.0151267	0.0101135	0.00881005	0.0102125	175	G	0.0106554	0.0111492	175	G	0.0203714	0.0164349	0.0183539	0.00770925	0.0144613
176	C	0.0490623	0.0501036	0.0335879	0.0418691	0.0376081	0.0387104	0.0439285	0.0348151	0.0404604	0.0280303	176	C	0.0433749	0.0346067	176	C	0.0708044	0.0472598	0.0482754	0.025516	0.0581228
177	T	0.0684656	0.0749037	0.0385719	0.064689	0.0501641	0.0582001	0.0767129	0.0733303	0.0938367	0.0468783	177	T	0.0605851	0.0842519	177	T	0.0572368	0.0589659	0.07648	0.0361598	0.0443382
178	T	0.0778795	0.0698107	0.0673356	0.0863812	0.0619907	0.0808187	0.0934778	0.0867445	0.0906772	0.0666491	178	T	0.068212	0.0513171	178	T	0.058563	0.0505523	0.0803286	0.122812	0.105528
179	A	0.0317074	0.0287239	0.0490315	0.0633246	0.0561017	0.0482159	0.0821301	0.0614675	0.0620393	0.0451236	179	A	0.0238816	0.0574036	179	A	0.0290316	0.0247884	0.0906265	0.0897283	0.0431155
180	A	0.045385	0.0570696	0.0685074	0.0885396	0.0725278	0.0636596	0.152871	0.112906	0.114352	0.0656444	180	A	0.0474288	0.182552	180	A	0.0495313	0.031135	0.1093	0.0736345	0.0646933
181	A	0.0218598	0.0258185	0.05156	0.0665212	0.0645368	0.0395337	0.123155	0.113645	0.0781037	0.0401535	181	A	0.0164797	0.12973	181	A	0.0289627	0.0174078	0.0766285	0.0335924	0.0215622
182	A	0.0348	0.0437068	0.0822182	0.105398	0.0915866	0.0767889	0.166484	0.169114	0.133689	0.0857383	182	A	0.034315	0.249229	182	A	0.0368761	0.0260186	0.11524	0.0787498	0.0640017
183	T	0.0128449	0.0152116	0.0215994	0.0266518	0.0232267	0.0201843	0.0244468	0.0232694	0.0261749	0.0176317	183	T	0.0119895	0.0327773	183	T	0.0162689	0.0129207	0.0240628	0.0210793	0.0232116
184	C	0.00495781	0.0048444	0.00470694	0.00703689	0.00665953	0.00409679	0.00390049	0.00598606	0.00481623	0.00342001	184	C	0.00371546	0.00574661	184	C	0.00570756	0.00656772	0.00612119	0.00362406	0.00623991
185	T	0.0478638	0.0496116	0.0267675	0.0354617	0.0282664	0.0309303	0.0283551	0.0307871	0.0447738	0.0300868	185	T	0.0480655	0.0372269	185	T	0.0454929	0.0511588	0.0300083	0.0185582	0.0286898
186	C	0.00553927	0.00419904	0.00406644	0.00498786	0.00486521	0.00354792	0.00292525	0.00193165	0.00256509	0.00320784	186	C	0.00327087	0.00244736	186	C	0.0105505	0.00420747	0.00596736	0.00405341	0.00846494
187	G	0.00503814	0.00482492	0.00425541	0.00479724	0.00786475	0.00325098	0.00354559	0.00310903	0.00315976	0.0029108	187	G	0.0037574	0.00276499	187	G	0.0089312	0.004507	0.0105612	0.00380499	0.00639377
188	A	0.0507712	0.0453374	0.0351801	0.0292599	0.0305908	0.0361572	0.0266729	0.0212055	0.0429508	0.0328975	188	A	0.03763	0.0231402	188	A	0.0369545	0.0399151	0.0372824	0.0168067	0.0267374
189	C	0.0111127	0.0201101	0.00794676	0.0121224	0.0106951	0.00804785	0.00691184	0.0105087	0.00776406	0.00588465	189	C	0.0095854	0.0179477	189	C	0.00920505	0.015261	0.0118182	0.00658436	0.00893104
190	C	0.0088334	0.00902538	0.00627843	0.0078867	0.010937	0.00751691	0.0062599	0.00469807	0.00529417	0.00557749	190	C	0.0057399	0.00433087	190	C	0.00992513	0.00993362	0.0151725	0.00460449	0.00965616
191	C	0.00867377	0.0093321	0.0151483	0.013589	0.0128514	0.0196232	0.00987299	0.00668524	0.00481258	0.0172603	191	C	0.0105309	0.00601278	191	C	0.0107462	0.00884834	0.014879	0.0105263	0.0211114
192	T	0.0188195	0.0182474	0.0393841	0.016573	0.0285294	0.0308041	0.0126023	0.0196079	0.0124988	0.0154028	192	T	0.0198212	0.00810941	192	T	0.0155272	0.0268787	0.0427473	0.0513143	0.0224785
193	T	0.0273439	0.0255207	0.0281741	0.0139075	0.0244678	0.019733	0.00943799	0.0119711	0.0210181	0.0135488	193	T	0.0260274	0.00854035	193	T	0.0157294	0.0409968	0.0777886	0.125142	0.0295023
194	T	0.00951935	0.00885895	0.0297171	0.0192704	0.0208058	0.0246483	0.0144967	0.00679428	0.00751941	0.018178	194	T	0.00768254	0.00473232	194	T	0.0104965	0.0104615	0.0400236	0.0538714	0.0669845
195	G	0.00562331	0.00614599	0.016591	0.0102304	0.0147978	0.0124968	0.00714595	0.00394634	0.00310224	0.0110453	195	G	0.00525544	0.00288263	195	G	0.010275	0.00620055	0.0661144	0.111144	0.107331
196	G	0.00518323	0.00562219	0.00806443	0.00504981	0.00827069	0.00645237	0.00313455	0.00285147	0.00145156	0.00582833	196	G	0.00749369	0.00259843	196	G	0.0124555	0.00766396	0.00569955	0.00441368	0.00970668
197	A	0.00925589	0.010206	0.0162667	0.00859606	0.0150723	0.0144842	0.00571193	0.00758874	0.00385021	0.017353	197	A	0.0143197	0.00418817	197	A	0.0132565	0.0121227	0.00851597	0.0115913	0.0103492
198	A	0.00957513	0.00940067	0.0164571	0.00809027	0.0176873	0.0131582	0.00617682	0.00630709	0.00338927	0.0153346	198	A	0.0117764	0.014355	198	A	0.0126443	0.00855154	0.00989519	0.0138504	0.00929467
199	G	0.00687913	0.00698028	0.013832	0.00646342	0.0132992	0.00948099	0.00505738	0.00376013	0.00237755	0.00991237	199	G	0.00580287	0.105502	199	G	0.0102375	0.00568121	0.00746943	0.00804071	0.00860895
200	A	0.0150817	0.0134725	0.0215423	0.013149	0.0225262	0.0182202	0.00826367	0.0087732	0.00532397	0.0170024	200	A	0.0156307	0.00669105	200	A	0.0249439	0.0165743	0.00995796	0.0142367	0.0142022
201	G	0.00270265	0.00244946	0.00516046	0.00264739	0.00678492	0.00276248	0.00184389	0.00209618	0.00106622	0.00232617	201	G	0.00210992	0.00347411	201	G	0.00461011	0.00343238	0.00435221	0.00259148	0.00345485
202	A	0.019844	0.0437671	0.0290548	0.019357	0.0207214	0.0345424	0.00792709	0.0270455	0.0112877	0.051739	202	A	0.0472049	0.0149306	202	A	0.0188611	0.0324494	0.0102802	0.0128927	0.0127094
203	T	0.0199476	0.0224283	0.0264285	0.0124137	0.0198977	0.0208242	0.0146471	0.00791958	0.0108855	0.0197862	203	T	0.0164778	0.0154359	203	T	0.0210654	0.0171285	0.0129498	0.00711238	0.0189384
204	G	0.012362	0.0129128	0.0275864	0.0176659	0.0211318	0.0186206	0.0235189	0.0106423	0.00918359	0.0175242	204	G	0.0107492	0.00459084	204	G	0.0162194	0.0158084	0.0234856	0.0185499	0.0230184
205	T	0.0428539	0.0642341	0.0470161	0.0487664	0.0417857	0.0586786	0.037349	0.0319717	0.0316835	0.0501738	205	T	0.0644225	0.0237698	205	T	0.0651253	0.0644697	0.0219505	0.0120976	0.0391294
206	A	0.0775956	0.091983	0.0564433	0.051678	0.0409565	0.0721459	0.0404954	0.087462	0.056368	0.0895613	206	A	0.0933044	0.0328339	206	A	0.0408109	0.0538049	0.0205573	0.0126595	0.0245135
207	T	0.0274546	0.0270528	0.037718	0.0244422	0.0304852	0.0367565	0.0253431	0.0227736	0.0288094	0.0306688	207	T	0.0274049	0.0153379	207	T	0.0186627	0.025032	0.0148312	0.00759878	0.0141258
208	T	0.032959	0.0368029	0.0356756	0.0216446	0.0250866	0.0354705	0.0179179	0.0171273	0.0197833	0.0357713	208	T	0.0392512	0.0138837	208	T	0.0254053	0.0611547	0.0112224	0.0115418	0.0188172
209	T	0.0193104	0.0230554	0.0326095	0.0140136	0.0188939	0.0270717	0.0108657	0.00903941	0.00735364	0.0239258	209	T	0.0244264	0.00926302	209	T	0.0175689	0.0384667	0.00642543	0.0106124	0.0123996
210	A	0.0454716	0.0520781	0.0433754	0.0209452	0.0264116	0.0401438	0.0133739	0.0374804	0.0138272	0.0455708	210	A	0.0631444	0.0143146	210	A	0.0298669	0.0770036	0.0117726	0.0171384	0.0221012
211	T	0.0228042	0.0236035	0.0206604	0.0116573	0.0144073	0.0178901	0.0129492	0.0100022	0.0168042	0.0137972	211	T	0.0203753	0.0173293	211	T	0.0154562	0.031615	0.0120903	0.00974488	0.0136159
212	T	0.044252	0.0378179	0.027726	0.0175797	0.021258	0.0286594	0.0169288	0.0114283	0.0219434	0.020949	212	T	0.0370533	0.0121055	212	T	0.0346823	0.0646317	0.015968	0.013515	0.0260075
213	A	0.0447811	0.0359029	0.036648	0.0179362	0.0270945	0.030552	0.0193076	0.0191926	0.0144655	0.0274147	213	A	0.0307211	0.0120502	213	A	0.0398816	0.0352021	0.0238449	0.0414158	0.0275193
214	G	0.0242442	0.025836	0.0293886	0.0131171	0.0190881	0.0193873	0.0135764	0.0145509	0.0101631	0.0163624	214	G	0.020744	0.0178143	214	G	0.0382898	0.0226962	0.0207505	0.0219764	0.0240876
215	A	0.0853227	0.120181	0.0617572	0.0650119	0.0433528	0.08141	0.0371623	0.0678539	0.0780297	0.0905622	215	A	0.120497	0.0385833	215	A	0.0828112	0.101464	0.0414919	0.0429102	0.0551796
216	T	0.0516168	0.0465698	0.0886251	0.0480331	0.0510514	0.0845924	0.0400891	0.0383591	0.0349711	0.0653441	216	T	0.0453716	0.133147	216	T	0.0440987	0.037168	0.0539826	0.197482	0.0466294
217	A	0.0458189	0.0393267	0.0490719	0.0423131	0.0396521	0.0510191	0.0363152	0.0355572	0.0288831	0.0442847	217	A	0.0486647	0.0351412	217	A	0.0504046	0.049041	0.0598988	0.142056	0.0883536
218	A	0.0558453	0.0444773	0.0922571	0.065705	0.0722938	0.0798276	0.0610585	0.0485425	0.047813	0.057268	218	A	0.040061	0.0517849	218	A	0.0604085	0.0340262	0.102182	0.230548	0.0568024
219	A	0.048334	0.0354269	0.04418	0.0431414	0.0499554	0.0412377	0.0455168	0.0389909	0.0403017	0.0278939	219	A	0.03186	0.0274263	219	A	0.0561448	0.0316912	0.0537153	0.0610526	0.033281
220	A	0.0464074	0.0365095	0.0491843	0.0561101	0.0578373	0.0436801	0.062771	0.0469084	0.049793	0.0369128	220	A	0.038707	0.0478487	220	A	0.061666	0.0305862	0.0579409	0.0463615	0.0321188
221	A	0.0504554	0.0410267	0.0527223	0.0609614	0.0571736	0.0455442	0.0831883	0.0555122	0.0643238	0.0402931	221	A	0.031193	0.0490195	221	A	0.0581819	0.0342554	0.067633	0.0421485	0.0321691
222	A	0.0658145	0.0635218	0.0619009	0.0859351	0.0601446	0.0668616	0.118448	0.112021	0.134821	0.0791035	222	A	0.0628313	0.0933002	222	A	0.0651523	0.0523876	0.0691279	0.0352909	0.0356397
223	T	0.0444529	0.0457	0.043381	0.0445813	0.0413366	0.0519208	0.0383568	0.0440546	0.0520381	0.0492494	223	T	0.0440017	0.0591077	223	T	0.0374462	0.0507696	0.0281829	0.0264384	0.0284799
224	C	0.0395796	0.028587	0.0253412	0.018702	0.0201403	0.0225996	0.0135744	0.017951	0.00990046	0.017537	224	C	0.0223875	0.0140033	224	C	0.029658	0.0199564	0.0121086	0.0152542	0.0213398
225	A	0.0384414	0.0210866	0.0234943	0.0217939	0.0341613	0.0192266	0.0190294	0.0198174	0.0158093	0.0170527	225	A	0.0190569	0.0118931	225	A	0.0287261	0.0476732	0.0310386	0.0222579	0.0230066
226	A	0.0643144	0.0627548	0.0544563	0.0603934	0.0485194	0.0604883	0.0591703	0.0596893	0.0720917	0.0624224	226	A	0.05754	0.0737348	226	A	0.0583974	0.0456171	0.0404063	0.0224549	0.0438272
227	T	0.0118626	0.013665	0.0166183	0.0184049	0.0231638	0.010979	0.0191024	0.0188955	0.0152624	0.00928249	227	T	0.00743054	0.0136324	227	T	0.0122389	0.0102482	0.0158172	0.00533317	0.0141931
228	G	0.010082	0.0103565	0.0121323	0.0174883	0.0178229	0.0082191	0.0154724	0.016043	0.0103185	0.00811747	228	G	0.00695372	0.00458913	228	G	0.0169273	0.0107888	0.0194734	0.00743971	0.0167576
229	T	0.0569589	0.0526576	0.0411752	0.0479262	0.0425192	0.053018	0.0321112	0.0396326	0.0307818	0.0476479	229	T	0.057077	0.0289005	229	T	0.090279	0.0655839	0.0372488	0.0239452	0.0607833
230	C	0.00845755	0.00618708	0.00577641	0.00673849	0.00995269	0.00490498	0.00453421	0.00712413	0.00476572	0.00373096	230	C	0.00486297	0.00380659	230	C	0.0105969	0.00655457	0.00601207	0.00644032	0.00772639
231	T	0.0111518	0.00756864	0.0106186	0.00954898	0.0138503	0.00951213	0.00705574	0.00877336	0.00917417	0.0062863	231	T	0.00751683	0.00438687	231	T	0.0113988	0.0164311	0.0110144	0.00752842	0.0150864
232	T	0.0406985	0.0267154	0.0244537	0.0248719	0.0303872	0.0204554	0.0168858	0.0196778	0.0253628	0.0215266	232	T	0.0423725	0.0107113	232	T	0.0280598	0.0781958	0.0167678	0.0172324	0.0410306
233	C	0.00932738	0.0085602	0.0102873	0.00919575	0.011913	0.00782197	0.00708395	0.00652945	0.00674455	0.00777642	233	C	0.00666733	0.00783375	233	C	0.0130733	0.00657833	0.0269777	0.0218887	0.0815507
234	G	0.00248895	0.00234103	0.010257	0.00961	0.0169573	0.00766003	0.00779762	0.00562134	0.00472784	0.00755964	234	G	0.00206992	0.00127798	234	G	0.00476161	0.0020672	0.0866717	0.133786	0.0812203
235	G	0.00741157	0.00698912	0.01153	0.0104974	0.0137834	0.00872393	0.00846052	0.00617664	0.00373448	0.00846088	235	G	0.00806587	0.0062235	235	G	0.0149425	0.00756243	0.0243841	0.0145332	0.0352769
236	A	0.0164463	0.0157718	0.0231496	0.020028	0.0243198	0.0240697	0.022258	0.0203764	0.0273644	0.021569	236	A	0.0153424	0.00742587	236	A	0.0153902	0.0194783	0.0280613	0.0145972	0.0176819
237	C	0.00777362	0.00917387	0.0114161	0.0111444	0.0141799	0.00944983	0.0103578	0.00940681	0.00972466	0.00836491	237	C	0.00592706	0.0168286	237	C	0.00920513	0.00763608	0.0103169	0.00540507	0.0145094
238	T	0.0254198	0.0215066	0.0295646	0.0357705	0.0293799	0.0364748	0.0276198	0.0247219	0.0245472	0.0377256	238	T	0.020828	0.036868	238	T	0.0210392	0.0276785	0.0451013	0.03307	0.0763925
239	C	0.0112633	0.0119319	0.0527165	0.0490152	0.0445759	0.0475308	0.0359436	0.0213449	0.0244973	0.033598	239	C	0.0135741	0.0106464	239	C	0.0147689	0.0126932	0.0853729	0.0714122	0.115382
240	T	0.0183528	0.0171547	0.0531058	0.040152	0.047596	0.0472988	0.0301531	0.0279825	0.0303288	0.0237168	240	T	0.013311	0.012228	240	T	0.0134902	0.0263919	0.0754317	0.0840256	0.0273569
241	T	0.0214276	0.0191018	0.0942767	0.0816962	0.0740856	0.0998507	0.0596488	0.0450003	0.0325073	0.0791701	241	T	0.0236356	0.0111469	241	T	0.0202798	0.0350653	0.104064	0.134197	0.154182
242	T	0.00826073	0.00979182	0.0453556	0.0350749	0.0375236	0.0366001	0.0361796	0.0170691	0.0115888	0.0296669	242	T	0.00891432	0.00674488	242	T	0.0157696	0.0105951	0.0440362	0.0573864	0.0892856
243	G	0.002917	0.00288789	0.0138223	0.0108825	0.0158854	0.0087742	0.00991086	0.00726992	0.00350352	0.00676144	243	G	0.00289218	0.0015664	243	G	0.00640671	0.00368723	0.0215095	0.0277647	0.0149409
244	A	0.0279815	0.0463031	0.0286104	0.0309357	0.0284603	0.0369191	0.0190828	0.0385717	0.0227401	0.0484929	244	A	0.0507717	0.0191574	244	A	0.0409299	0.0429675	0.0174426	0.0164642	0.0236805
245	T	0.00779697	0.00797982	0.015863	0.0102006	0.0153871	0.0108067	0.0123821	0.0083395	0.00813364	0.010009	245	T	0.00805663	0.0173676	245	T	0.0143237	0.0070953	0.00813715	0.00660135	0.00757906
246	G	0.00781773	0.00993999	0.008269	0.00694484	0.00997958	0.00615374	0.00696442	0.00661756	0.00333013	0.0062378	246	G	0.00901853	0.00501028	246	G	0.0139656	0.00864089	0.00691985	0.00417141	0.00755036
247	A	0.0284184	0.0438497	0.0290003	0.0294721	0.0281307	0.034967	0.0259584	0.0366025	0.0282995	0.0376894	247	A	0.0488118	0.0182463	247	A	0.0371843	0.0457567	0.0208441	0.0149573	0.020153
248	T	0.0349665	0.0385272	0.0341113	0.028729	0.0350215	0.0311667	0.0545032	0.0322172	0.0512569	0.0266127	248	T	0.0336796	0.0241729	248	T	0.0258926	0.0372054	0.028668	0.0129446	0.0201252
249	T	0.0515533	0.0614352	0.0341776	0.0353123	0.0322334	0.0393018	0.0358073	0.0374826	0.060248	0.0463986	249	T	0.073527	0.0228245	249	T	0.0369099	0.0811317	0.0203538	0.0168057	0.035804
250	C	0.0136411	0.0140913	0.0212201	0.0143471	0.0185214	0.0168268	0.0165734	0.0106026	0.0108931	0.0127215	250	C	0.0120076	0.00670461	250	C	0.0158357	0.0135659	0.0312336	0.0623472	0.0552604
251	A	0.082853	0.0923575	0.0444106	0.0462856	0.0456994	0.0495934	0.0445743	0.0909435	0.083396	0.0626761	251	A	0.111587	0.0444105	251	A	0.0602026	0.121906	0.0433772	0.0316818	0.0424094
252	T	0.0297287	0.033691	0.0348335	0.0248169	0.025028	0.0326869	0.0293588	0.0291915	0.0324809	0.0344902	252	T	0.0336754	0.124677	252	T	0.0280255	0.0245082	0.0189031	0.0205405	0.0155151
253	A	0.0397516	0.0347102	0.0323744	0.0223166	0.0261479	0.0282214	0.0285519	0.0339904	0.0253829	0.031398	253	A	0.0336958	0.0207375	253	A	0.0320702	0.0286284	0.0247037	0.0319353	0.0184769
254	A	0.0557024	0.0653706	0.0470684	0.0455875	0.0383055	0.0547284	0.0470329	0.0637456	0.0712019	0.0707762	254	A	0.0719367	0.077184	254	A	0.0508178	0.0421239	0.0399018	0.041416	0.026425
255	T	0.0323413	0.0256007	0.025308	0.0221403	0.0226366	0.0234163	0.0309694	0.0263952	0.0335124	0.0188532	255	T	0.0175188	0.0347247	255	T	0.0273515	0.0249844	0.0249313	0.02163	0.016265
256	A	0.043215	0.0359578	0.0307446	0.0260813	0.0274604	0.0265168	0.029363	0.0325728	0.0255068	0.0287771	256	A	0.0299693	0.0199467	256	A	0.0355152	0.0308988	0.030788	0.0513174	0.0180798
257	A	0.0342676	0.0332096	0.0317782	0.0351303	0.0293822	0.0353152	0.0386959	0.0427291	0.0498602	0.0435511	257	A	0.033124	0.0643253	257	A	0.0352519	0.0307046	0.0279321	0.0251226	0.0155821
258	C	0.032574	0.0383229	0.030271	0.0294915	0.0251152	0.0252415	0.0306926	0.0217726	0.0309355	0.0286743	258	C	0.0280259	0.0434715	258	C	0.0356285	0.0268579	0.0205454	0.0122719	0.0210494
259	T	0.0778713	0.0690751	0.0510435	0.0562559	0.0471397	0.0534442	0.0740225	0.0597461	0.084313	0.0493477	259	T	0.0489376	0.0451234	259	T	0.0686861	0.0800449	0.0904227	0.103976	0.0447763
260	T	0.0304828	0.0279751	0.0194483	0.0250466	0.0236523	0.0166693	0.0330225	0.0295531	0.0290823	0.0135331	260	T	0.020792	0.017706	260	T	0.0382712	0.0409203	0.0298265	0.0239879	0.0190021
261	T	0.0355843	0.0302728	0.0321918	0.0361474	0.0427007	0.0243997	0.0443442	0.0390319	0.0481727	0.0161239	261	T	0.0219531	0.0189986	261	T	0.0361527	0.0395384	0.0500755	0.0865414	0.0242269
262	T	0.0762222	0.0687062	0.0585842	0.0748181	0.0532956	0.0650922	0.0880184	0.075536	0.112847	0.0553432	262	T	0.0608298	0.0428343	262	T	0.0595665	0.0730445	0.0840807	0.0936893	0.0648172
263	C	0.0168766	0.0175082	0.0133155	0.0169814	0.0176213	0.00853061	0.0189583	0.0215526	0.0172291	0.00848668	263	C	0.00971337	0.0112215	263	C	0.023687	0.0120424	0.0162065	0.0103593	0.0163925
264	G	0.03709	0.0375549	0.0193295	0.0383909	0.0326755	0.0219398	0.0486777	0.067713	0.0341663	0.0218843	264	G	0.0322394	0.029716	264	G	0.0814633	0.0370572	0.0478312	0.0262122	0.0319656
265	A	0.0161902	0.012882	0.0265104	0.0311467	0.0342946	0.0197528	0.0992013	0.138382	0.0599282	0.0219837	265	A	0.0271447	0.00857985	265	A	0.0258258	0.0157838	0.0589099	0.0248611	0.0119407
266	A	0.0574403	0.052665	0.0551627	0.0622151	0.0490042	0.0539928	0.148091	0.15912	0.141695	0.0708977	266	A	0.0383497	0.0861426	266	A	0.0475079	0.0303669	0.0492022	0.0288661	0.021917
267	T	0.0396851	0.0367316	0.0280825	0.0384543	0.0328048	0.0319563	0.050737	0.051929	0.0648491	0.0252901	267	T	0.027694	0.104886	267	T	0.0325937	0.0258318	0.0301	0.018183	0.0205899
268	C	0.00777812	0.00758023	0.00763595	0.00877527	0.0114568	0.00598273	0.00680867	0.00998448	0.00726616	0.00576727	268	C	0.00538897	0.00485088	268	C	0.010806	0.00517333	0.00970433	0.00754369	0.00894792
269	G	0.00821741	0.00693956	0.00532723	0.00833906	0.00992038	0.00441414	0.00694045	0.00582242	0.0064572	0.00426662	269	G	0.00575099	0.0041259	269	G	0.0129001	0.00851764	0.014289	0.0080676	0.00801184
270	C	0.00423082	0.00331996	0.00471897	0.00500809	0.00699112	0.0037337	0.00360582	0.00231985	0.00302678	0.00368332	270	C	0.00395016	0.00277083	270	C	0.00568867	0.00350963	0.00289508	0.00238501	0.00484753
271	A	0.0309131	0.0211226	0.0205038	0.0162763	0.0199633	0.0201589	0.0135475	0.011387	0.0190874	0.0189032	271	A	0.0227891	0.0204045	271	A	0.0270564	0.021467	0.0171884	0.0123756	0.0197506
272	T	0.0177267	0.014961	0.0164188	0.0118535	0.0140845	0.011707	0.0123276	0.00769536	0.0156447	0.00980579	272	T	0.00776415	0.0125636	272	T	0.0175361	0.0105688	0.0175603	0.00696001	0.0334454
273	G	0.00242424	0.00226726	0.0161213	0.0178097	0.0303429	0.00964957	0.0103328	0.00787325	0.00796819	0.0104937	273	G	0.00178881	0.000892255	273	G	0.00322618	0.00157327	0.0992621	0.0802643	0.0914242
274	G	0.00910824	0.00796229	0.00709009	0.00662562	0.00797388	0.00558098	0.00563635	0.00741496	0.00642974	0.00536904	274	G	0.00840508	0.00583391	274	G	0.0166754	0.00861726	0.00957013	0.00497497	0.0109653
275	C	0.00746202	0.00747389	0.00571934	0.00533046	0.00625163	0.00551142	0.00429413	0.00459331	0.00572436	0.00510153	275	C	0.00579216	0.00391335	275	C	0.00894182	0.00767918	0.00526676	0.00423659	0.0078646
276	C	0.00848029	0.00726904	0.00526555	0.00679453	0.00498774	0.00551749	0.00400561	0.00423598	0.00454626	0.00538676	276	C	0.00560764	0.00522763	276	C	0.00730996	0.00507064	0.00494685	0.00496603	0.00767717
277	T	0.0169588	0.0137775	0.0244841	0.0219501	0.0188807	0.0292696	0.0194751	0.0165565	0.0167774	0.0266756	277	T	0.0127971	0.0104606	277	T	0.0140457	0.0137137	0.0192414	0.019529	0.0482854
278	T	0.0200893	0.0189462	0.0243593	0.0170092	0.0197229	0.0214393	0.016914	0.0115484	0.0157852	0.0188971	278	T	0.0106705	0.010617	278	T	0.0194822	0.014052	0.0697608	0.100462	0.136287
279	G	0.00412435	0.00381972	0.0102891	0.00746058	0.0115873	0.00729679	0.00636221	0.00435464	0.00406225	0.00862057	279	G	0.00227757	0.00189733	279	G	0.00395313	0.00298639	0.0631557	0.104067	0.0379354
280	T	0.00623482	0.00533965	0.00836335	0.00593029	0.0101563	0.00811118	0.00464248	0.00324208	0.00325619	0.00723915	280	T	0.00585259	0.00390143	280	T	0.00861441	0.00562892	0.00984461	0.0108142	0.0199963
281	G	0.00312998	0.00264941	0.0101282	0.00860362	0.0129183	0.00768178	0.00507789	0.00284439	0.00324614	0.00659811	281	G	0.00264748	0.00176393	281	G	0.00437123	0.00341817	0.042661	0.0402801	0.0372775
282	C	0.0101801	0.0102337	0.00656831	0.00644766	0.0078133	0.00685819	0.00492324	0.00412226	0.00594624	0.00614634	282	C	0.011267	0.00463044	282	C	0.0121503	0.0080883	0.00601926	0.00293468	0.00968128
283	T	0.004483	0.00380533	0.00316278	0.0033275	0.00506923	0.00354186	0.00206527	0.0015723	0.00208211	0.00300759	283	T	0.00350233	0.00183043	283	T	0.00507795	0.00332796	0.00366677	0.00197534	0.00466723
284	G	0.00420807	0.0046956	0.00309671	0.00238783	0.00362474	0.00246885	0.00185222	0.00166986	0.00201722	0.00224028	284	G	0.00276191	0.00164542	284	G	0.00387318	0.00292828	0.00353489	0.00192647	0.00425233
285	G	0.0111664	0.0167176	0.00790328	0.0082249	0.00859455	0.00968155	0.00466816	0.00364804	0.00323575	0.00889129	285	G	0.0133418	0.00850667	285	G	0.022679	0.0190088	0.013489	0.0134069	0.0222769
286	C	0.00606051	0.00445802	0.00437999	0.00305693	0.00671873	0.00385088	0.00189103	0.00147836	0.000915879	0.00322459	286	C	0.00534793	0.00373796	286	C	0.010699	0.0114459	0.00341936	0.00674927	0.00961486
287	G	0.00439975	0.00390465	0.00322601	0.00233195	0.00431348	0.00316361	0.00157214	0.00130291	0.000928608	0.00328634	287	G	0.00487615	0.00231081	287	G	0.00676508	0.00421172	0.00201446	0.00199409	0.00308911
288	A	0.0139242	0.0142242	0.0175381	0.00827609	0.0134308	0.015023	0.00624737	0.00889662	0.00848767	0.0208726	288	A	0.0169868	0.00788342	288	A	0.0100872	0.0136002	0.00498586	0.00616844	0.00620924
289	T	0.0103911	0.0121001	0.0119621	0.00709165	0.0104978	0.0100583	0.00480781	0.00357275	0.00357113	0.00923063	289	T	0.00814149	0.0128695	289	T	0.0120966	0.0114517	0.00461744	0.0047908	0.0068131
290	G	0.00817362	0.00897926	0.00760439	0.00544403	0.00929248	0.0065235	0.0048439	0.00264803	0.00236701	0.00817317	290	G	0.00771393	0.00547755	290	G	0.0175098	0.00924541	0.00450598	0.00542845	0.00790078
291	G	0.0172029	0.022667	0.0228519	0.0165531	0.022427	0.0214418	0.0155616	0.0106987	0.00648969	0.0216441	291	G	0.0217238	0.0130993	291	G	0.029734	0.0249019	0.00985785	0.00730919	0.0156137
292	T	0.0759004	0.0756103	0.0633093	0.0430965	0.0461929	0.061912	0.0382166	0.0304114	0.0487916	0.0541475	292	T	0.0686859	0.0358133	292	T	0.0537104	0.0480757	0.0252972	0.0191144	0.0246018
293	T	0.0458851	0.0646663	0.0476932	0.0322094	0.0317065	0.0530958	0.0225125	0.0390719	0.0394859	0.0610399	293	T	0.086869	0.0289596	293	T	0.0305969	0.0461456	0.0126792	0.0124467	0.0194321
294	C	0.030674	0.0361353	0.0268196	0.0188667	0.0169207	0.0265429	0.0132327	0.0158442	0.0109374	0.0221549	294	C	0.03656	0.0190176	294	C	0.0242469	0.0226783	0.00670578	0.00750734	0.0142312
295	A	0.107953	0.104011	0.0682101	0.0567857	0.0555828	0.073707	0.0358332	0.0724042	0.0726546	0.0701258	295	A	0.108947	0.0495362	295	A	0.0607014	0.0899993	0.0411113	0.0246945	0.0314974
296	T	0.0921552	0.0825142	0.0648274	0.0519391	0.0520346	0.066827	0.041787	0.0361274	0.0725346	0.0541265	296	T	0.074174	0.0563982	296	T	0.0581407	0.0594232	0.0333325	0.0247411	0.0337449
297	T	0.0841689	0.101803	0.0558075	0.0658375	0.0462873	0.0704438	0.0394181	0.0562262	0.126212	0.0670215	297	T	0.119393	0.0502468	297	T	0.0581682	0.0919717	0.0271914	0.0343453	0.0327442
298	C	0.0454178	0.0448076	0.0349063	0.0315865	0.0260415	0.0329906	0.0170472	0.0277834	0.028974	0.0309882	298	C	0.0443473	0.0245526	298	C	0.0379077	0.032426	0.0112361	0.0181942	0.0186705
299	A	0.0444129	0.0323714	0.028756	0.0385419	0.0404645	0.0317728	0.0262487	0.0317689	0.0356847	0.028413	299	A	0.0361582	0.0264855	299	A	0.0401817	0.0528206	0.0255471	0.0332188	0.0212641
300	A	0.0373637	0.0309709	0.0404758	0.0338677	0.034857	0.0373592	0.0312118	0.0317273	0.0319272	0.0396297	300	A	0.0334954	0.0336723	300	A	0.0390748	0.0270989	0.0206999	0.0285887	0.016063
301	A	0.0493784	0.0583142	0.053802	0.0645686	0.0478525	0.0618816	0.06083	0.0855086	0.0694479	0.0900041	301	A	0.0736855	0.107919	301	A	0.057586	0.0407051	0.0297411	0.0371271	0.0209924
302	T	0.0241973	0.022837	0.0256031	0.0286636	0.0261243	0.0237317	0.0298954	0.0297328	0.0263994	0.0204275	302	T	0.0199582	0.0383513	302	T	0.0256112	0.0199656	0.012517	0.0150676	0.0110328
303	T	0.0183705	0.0136204	0.0132177	0.0154701	0.0190235	0.0117203	0.0156888	0.0200903	0.014344	0.00976378	303	T	0.0165571	0.0118268	303	T	0.0152095	0.0306046	0.0093641	0.0145243	0.00869714
304	T	0.0222606	0.0228865	0.0231437	0.0324021	0.0251343	0.0240024	0.0342715	0.0334959	0.0327143	0.0259715	304	T	0.0256211	0.019758	304	T	0.0262338	0.030514	0.0108574	0.0186098	0.012958
305	C	0.0144366	0.0162528	0.0105054	0.0216701	0.0144578	0.0105892	0.0160645	0.014789	0.0135133	0.00984149	305	C	0.0145965	0.0151049	305	C	0.0230554	0.0123523	0.00664385	0.0066309	0.0145354
306	T	0.00883161	0.00790164	0.00777405	0.0165663	0.0164937	0.00671174	0.0204779	0.0243355	0.0130219	0.0053039	306	T	0.00605191	0.00606001	306	T	0.0159047	0.00735559	0.0128244	0.0160452	0.00897314
307	G	0.00402081	0.00312253	0.00263167	0.00730234	0.00729041	0.00250192	0.0100563	0.017964	0.00507301	0.0021879	307	G	0.0025002	0.00175464	307	G	0.00671128	0.00500019	0.00575624	0.00621872	0.0058641
308	C	0.0285632	0.0185261	0.0121324	0.0342362	0.0340415	0.0174072	0.0376709	0.0996442	0.0214567	0.0126536	308	C	0.0321924	0.0216613	308	C	0.0637506	0.0492086	0.0465152	0.0246453	0.0372535
309	C	0.0164665	0.0190191	0.0098774	0.0235622	0.0197999	0.0106244	0.0246029	0.0189701	0.0204734	0.0100782	309	C	0.0111641	0.0130187	309	C	0.0205426	0.0149872	0.0199566	0.0170528	0.0166575
310	C	0.0214428	0.0226774	0.0120936	0.0226729	0.0199299	0.0137661	0.0207713	0.0152247	0.0202233	0.0114363	310	C	0.0164056	0.0154455	310	C	0.0268714	0.0187408	0.0178649	0.0178512	0.0184752
311	T	0.0279843	0.0226641	0.0198376	0.0322995	0.0314628	0.0204319	0.039038	0.026709	0.0346749	0.0155596	311	T	0.0183513	0.0192826	311	T	0.0330741	0.0264372	0.034667	0.0408208	0.0199371
312	A	0.0550975	0.0461114	0.0399988	0.0513148	0.0421894	0.041906	0.0494521	0.0651843	0.0543025	0.0538101	312	A	0.060096	0.0355304	312	A	0.0443803	0.0485129	0.0380808	0.0645196	0.0399883
313	T	0.077476	0.0902846	0.108491	0.168068	0.102739	0.15632	0.135975	0.13003	0.149428	0.121489	313	T	0.102143	0.245633	313	T	0.0812837	0.0617212	0.236873	0.417752	0.400945
314	C	0.0181936	0.0149756	0.0348926	0.0379142	0.0568837	0.0286013	0.0250595	0.0163123	0.023334	0.0128837	314	C	0.0131494	0.014277	314	C	0.0215593	0.0140303	0.0942624	0.2469	0.0375981
315	A	0.068108	0.0534297	0.0502403	0.0712089	0.0908628	0.0496037	0.0819133	0.0594361	0.0623772	0.048377	315	A	0.0526865	0.0439114	315	A	0.0734885	0.0581167	0.0838914	0.0626801	0.0429436
316	A	0.0391031	0.0358156	0.0439442	0.0584745	0.0579783	0.0479784	0.0646286	0.0525345	0.0585449	0.0591842	316	A	0.0394154	0.0601417	316	A	0.0466496	0.0388507	0.0655024	0.0473454	0.0281272
317	C	0.0255664	0.0257879	0.0251478	0.0374532	0.034996	0.0234923	0.0403326	0.0257567	0.0302764	0.0240984	317	C	0.0219168	0.0325529	317	C	0.0364721	0.0238517	0.02493	0.0143278	0.0179192
318	T	0.0362564	0.0332759	0.0254614	0.035496	0.0484159	0.0233692	0.0583941	0.0472393	0.0465907	0.0171314	318	T	0.0224905	0.0176308	318	T	0.0412581	0.0486274	0.0731934	0.0202865	0.0222217
319	T	0.0360955	0.0338227	0.0280412	0.0306525	0.0372834	0.024126	0.0583442	0.0523709	0.0563076	0.0218894	319	T	0.0268376	0.0201404	319	T	0.0329524	0.0475294	0.0401727	0.0224769	0.0220457
320	T	0.0433717	0.0469479	0.0451123	0.0627098	0.04994	0.0459161	0.118795	0.108524	0.104642	0.0456246	320	T	0.0594209	0.0271739	320	T	0.0469343	0.0677034	0.059841	0.0453611	0.034734
321	C	0.0151107	0.0147142	0.0162744	0.0273458	0.0226433	0.0120305	0.0276794	0.0374146	0.0204139	0.0118178	321	C	0.00999971	0.0106984	321	C	0.0272522	0.0159047	0.05315	0.0352706	0.0483932
322	G	0.0106015	0.00930431	0.00865096	0.0124494	0.0167252	0.00681417	0.0165359	0.0291083	0.0110594	0.00698492	322	G	0.00801039	0.00624701	322	G	0.0156109	0.0105262	0.0161929	0.0108991	0.00832796
323	A	0.0366679	0.0356086	0.0291425	0.0374114	0.0420677	0.0293955	0.0706927	0.125155	0.0667743	0.0341669	323	A	0.0489678	0.0206752	323	A	0.0552827	0.0421819	0.0583604	0.0247817	0.024372
324	T	0.00922117	0.00944224	0.00822181	0.0118119	0.0140656	0.00691157	0.0115803	0.0168162	0.00955244	0.0071016	324	T	0.00615696	0.0136311	324	T	0.0129369	0.00946497	0.00979246	0.00820015	0.00769929
325	G	0.00341979	0.00274198	0.00400401	0.00453802	0.00694822	0.00245694	0.00327096	0.00512987	0.00214922	0.00341537	325	G	0.00219125	0.00163693	325	G	0.00633208	0.00320831	0.00511983	0.00600785	0.00342728
326	G	0.00693687	0.00522928	0.00584121	0.00620949	0.00676239	0.00476125	0.00449018	0.00352703	0.0031529	0.00571695	326	G	0.00525618	0.00335541	326	G	0.010883	0.00638567	0.00511966	0.00566504	0.00490058
327	T	0.0307886	0.0276235	0.0200222	0.0212625	0.0227592	0.0212306	0.0291412	0.0157691	0.0380272	0.0207592	327	T	0.0199437	0.0176205	327	T	0.0231902	0.0238546	0.0196596	0.0139903	0.0189293
328	A	0.0155595	0.014283	0.0136034	0.0125778	0.0186384	0.0119845	0.0119227	0.00997251	0.0143709	0.0113274	328	A	0.0113735	0.00859699	328	A	0.0168148	0.0133155	0.0148429	0.0133345	0.0228257
329	G	0.00862927	0.0067761	0.00920037	0.00654168	0.011595	0.00611096	0.00645663	0.00346418	0.00457211	0.00707056	329	G	0.00553768	0.00758606	329	G	0.0105009	0.00715366	0.00947685	0.00823866	0.00767892
330	G	0.00479898	0.00465179	0.00467124	0.00405312	0.00480346	0.00284288	0.00286378	0.00295122	0.00208462	0.00335103	330	G	0.00327866	0.00318838	330	G	0.0057106	0.00510898	0.00348025	0.00281057	0.00362313
331	A	0.0241814	0.0265922	0.0166967	0.0112427	0.0148973	0.0189545	0.00777292	0.0138576	0.0131569	0.0297895	331	A	0.0264069	0.0121939	331	A	0.0204558	0.023606	0.0115495	0.0277562	0.00941407
332	T	0.0162631	0.0189568	0.0242346	0.0127129	0.0172857	0.0205835	0.011204	0.0090022	0.00839514	0.0229006	332	T	0.024115	0.0381863	332	T	0.0128318	0.0147822	0.00493083	0.00880718	0.00649445
333	A	0.0133615	0.0124634	0.0155428	0.0085537	0.0122185	0.010383	0.00865167	0.0091281	0.00577154	0.0154904	333	A	0.0123017	0.00736938	333	A	0.0128439	0.0121114	0.00482958	0.00641125	0.00619571
334	G	0.0156408	0.0204948	0.0172015	0.0156185	0.0151858	0.0129264	0.010541	0.0101426	0.0109806	0.0179056	334	G	0.0181297	0.0165966	334	G	0.0178668	0.0157961	0.00790289	0.0050154	0.00973882
335	T	0.0153368	0.0143224	0.015341	0.0114399	0.0148198	0.0116989	0.0107363	0.00742464	0.0117229	0.0114584	335	T	0.0138144	0.00907209	335	T	0.018302	0.0141579	0.00967899	0.00514302	0.0115099
336	G	0.00323266	0.00189966	0.00446222	0.0030638	0.00654909	0.00281019	0.00261122	0.00249973	0.00309578	0.00267955	336	G	0.00193716	0.00110676	336	G	0.00272043	0.00181464	0.00378438	0.00252034	0.00219425
337	G	0.011461	0.0109245	0.00847029	0.0119431	0.0121126	0.00787432	0.00773252	0.00713072	0.00871481	0.00882264	337	G	0.0147162	0.00800836	337	G	0.0254451	0.0143253	0.00743374	0.00465345	0.0103381
338	C	0.0295278	0.0291057	0.0188199	0.0248284	0.0236571	0.0193673	0.0163091	0.0141453	0.017019	0.0194565	338	C	0.0278868	0.0195523	338	C	0.0474371	0.0300828	0.0136171	0.00671622	0.0222157
339	C	0.0149334	0.0134983	0.00724579	0.0101944	0.00949946	0.00789509	0.00810465	0.00617616	0.011332	0.00781287	339	C	0.00941638	0.00732084	339	C	0.0147446	0.0100288	0.00767267	0.00298722	0.00907123
340	T	0.0149644	0.0113239	0.0103453	0.00948125	0.0117145	0.0102155	0.0108265	0.00790362	0.0153087	0.00776002	340	T	0.00921683	0.00613852	340	T	0.0102242	0.0132332	0.0101423	0.00459646	0.00619955
341	A	0.0208455	0.0196593	0.016045	0.0107326	0.013953	0.0142335	0.00788309	0.00978691	0.0108987	0.0179707	341	A	0.0322331	0.0105728	341	A	0.0150517	0.0232115	0.00631438	0.00859967	0.00580038
342	C	0.00808292	0.00947493	0.00836789	0.00391054	0.00523258	0.00639358	0.00265201	0.00204474	0.00198721	0.0090794	342	C	0.0103926	0.0100433	342	C	0.00643602	0.0051125	0.00158838	0.0027462	0.00203656
343	C	0.00411896	0.00415903	0.00258668	0.0013643	0.00231657	0.00262134	0.00116968	0.000696672	0.000828193	0.00251832	343	C	0.00373974	0.00214463	343	C	0.00400386	0.00400308	0.00081738	0.00112757	0.00140526
344	A	0.0301886	0.0195195	0.0167845	0.010656	0.0127563	0.0138663	0.00652396	0.00665177	0.0126944	0.0166104	344	A	0.0325038	0.0119196	344	A	0.016528	0.051651	0.00625173	0.00520917	0.00860146
345	T	0.0316797	0.0285162	0.0262787	0.0169635	0.0157591	0.0198106	0.0157021	0.00823665	0.0234262	0.0191028	345	T	0.0158157	0.025965	345	T	0.0200743	0.0246758	0.00998366	0.00241601	0.0148816
346	G	0.0184	0.0147233	0.0184247	0.00910736	0.0120311	0.0101396	0.00758282	0.00588983	0.00869006	0.012504	346	G	0.00611889	0.0131076	346	G	0.0169685	0.0164195	0.0331348	0.0197813	0.0407662
347	G	0.0631037	0.0688425	0.0498933	0.0457351	0.0445262	0.0500503	0.0338113	0.0243182	0.0281922	0.0514631	347	G	0.0400695	0.0477954	347	G	0.0854635	0.0810104	0.0233799	0.00901942	0.0384332
348	T	0.0883094	0.0718542	0.0670288	0.0435842	0.0416141	0.0658435	0.0462476	0.0370142	0.0745045	0.058451	348	T	0.0525206	0.0529887	348	T	0.0480846	0.0615326	0.0300825	0.00916561	0.0274565
349	T	0.0406773	0.0387805	0.0386936	0.0226595	0.0189607	0.0367922	0.0238435	0.020519	0.0380247	0.0369603	349	T	0.0350877	0.0293587	349	T	0.025157	0.0312083	0.0160906	0.00931976	0.0218035
350	T	0.0636963	0.0919664	0.0680773	0.0447992	0.0235062	0.0686953	0.0316565	0.0365186	0.045685	0.0979215	350	T	0.112767	0.0602189	350	T	0.0483229	0.0600477	0.0172361	0.0353085	0.0318565
351	C	0.0132098	0.0111477	0.0134443	0.00574369	0.00604253	0.0096363	0.00492355	0.00354719	0.00417153	0.00790086	351	C	0.00972276	0.00716707	351	C	0.00811565	0.00726087	0.00330821	0.0125921	0.0055747
352	A	0.0449484	0.0322366	0.0402501	0.0177197	0.0206113	0.0281704	0.0139312	0.0204007	0.0115768	0.031974	352	A	0.0355745	0.028835	352	A	0.0243938	0.0270936	0.0137629	0.0341263	0.0178687
353	A	0.0421123	0.0451702	0.0437908	0.0342209	0.0269552	0.0431908	0.0256784	0.0364007	0.0397286	0.059973	353	A	0.0751892	0.386463	353	A	0.0374569	0.0337442	0.0196796	0.0384862	0.0268063
354	C	0.0373815	0.0316194	0.0273537	0.0302854	0.0253407	0.0234798	0.0209357	0.0138673	0.0351381	0.0222525	354	C	0.0196881	0.0302721	354	C	0.0324744	0.0257844	0.0258493	0.00831841	0.0400571
355	G	0.036781	0.0282191	0.0387863	0.0167992	0.0276693	0.0264997	0.0186261	0.0150615	0.0290292	0.0279698	355	G	0.0199945	0.0330945	355	G	0.0335108	0.0220366	0.0317009	0.0235027	0.0333458
356	G	0.0163589	0.0127114	0.0180446	0.0116557	0.0178113	0.0142286	0.00994879	0.0119433	0.0112027	0.0138485	356	G	0.0101563	0.0115894	356	G	0.0173987	0.0164775	0.0175124	0.0195041	0.0189481
357	G	0.0286884	0.0359886	0.028904	0.0264876	0.0253483	0.0295064	0.0173745	0.0219829	0.0134465	0.0283196	357	G	0.0310982	0.025103	357	G	0.044807	0.0447826	0.0223434	0.0250754	0.034089
358	T	0.0209946	0.0211931	0.0349108	0.0203141	0.0187691	0.0317458	0.0187663	0.0165784	0.0135104	0.0254862	358	T	0.0201775	0.0128178	358	T	0.0245531	0.0273551	0.0129711	0.0353695	0.018956
359	A	0.0270851	0.019845	0.0298348	0.0147293	0.0160205	0.0236106	0.0183989	0.0252053	0.0120045	0.0275532	359	A	0.0190757	0.00957226	359	A	0.0186989	0.0145179	0.0110504	0.0272355	0.0102986
360	A	0.0265397	0.0373269	0.0772463	0.060855	0.0532445	0.08233	0.0320747	0.0626352	0.0276136	0.0734251	360	A	0.0721249	0.101272	360	A	0.0334093	0.0318713	0.0143791	0.0520412	0.0206677
361	C	0.00797232	0.00628842	0.00863058	0.00906773	0.00966531	0.0071621	0.00619208	0.0064443	0.0049247	0.00593585	361	C	0.00631396	0.00643302	361	C	0.0105568	0.00766265	0.00588654	0.00862917	0.00849603
362	G	0.0117615	0.00845833	0.0106966	0.0141079	0.0163052	0.00986544	0.0105101	0.00827849	0.0081496	0.010021	362	G	0.00737497	0.00650986	362	G	0.0143462	0.0120825	0.016464	0.0219242	0.0159169
363	G	0.0233488	0.0161721	0.019315	0.0236863	0.0374218	0.01989	0.0202748	0.013958	0.0168919	0.0169111	363	G	0.0133799	0.011887	363	G	0.049931	0.0308156	0.03441	0.0279871	0.0418175
364	G	0.0192803	0.0147517	0.0169363	0.0253388	0.0335522	0.0157996	0.0210174	0.0190224	0.014921	0.0138922	364	G	0.0124846	0.00978051	364	G	0.0353107	0.0261292	0.0310011	0.0131265	0.0296415
365	G	0.0192063	0.0188927	0.0294423	0.027001	0.0399873	0.0239615	0.0153597	0.0203061	0.0100354	0.0273202	365	G	0.0193655	0.011994	365	G	0.045684	0.0332261	0.0275285	0.0187551	0.0310244
366	A	0.0348437	0.0466528	0.0804855	0.0633737	0.079947	0.0752548	0.0324951	0.0775426	0.033863	0.0892818	366	A	0.0619846	0.0261833	366	A	0.062601	0.0656475	0.0572126	0.0712219	0.0508671
367	A	0.0217913	0.0388525	0.0568344	0.0311631	0.0305636	0.0503819	0.0264603	0.0681695	0.0365356	0.0810168	367	A	0.074052	0.051264	367	A	0.0202001	0.0217672	0.0183444	0.0525696	0.011959
368	T	0.020308	0.0236383	0.0446745	0.0207535	0.0277801	0.033541	0.0251303	0.0249143	0.0185623	0.034834	368	T	0.0291589	0.0314126	368	T	0.0183852	0.0168994	0.011254	0.0206714	0.0109111
369	A	0.0363555	0.0350214	0.034184	0.032322	0.0389008	0.0311704	0.0294071	0.0336473	0.0284558	0.0314086	369	A	0.0388886	0.0173978	369	A	0.0252881	0.0308079	0.02064	0.0439623	0.0197028
370	A	0.0264547	0.0266916	0.0496505	0.0435189	0.0524122	0.0365975	0.0470868	0.0376565	0.0403175	0.0316722	370	A	0.020836	0.0403556	370	A	0.0274675	0.0259317	0.038492	0.0468762	0.0250184
371	G	0.00877367	0.00791926	0.0246921	0.0218014	0.0322806	0.0220942	0.0198921	0.0189405	0.0126088	0.018298	371	G	0.00697002	0.00905315	371	G	0.0126092	0.00886806	0.0181314	0.0285959	0.00990278
372	G	0.0150645	0.0134821	0.0196521	0.0232511	0.0418758	0.0237014	0.0128984	0.017322	0.00640424	0.018793	372	G	0.0160957	0.00849877	372	G	0.0453767	0.0327867	0.0269025	0.0260488	0.0422487
373	G	0.0271823	0.0239614	0.0231397	0.0548752	0.0388136	0.0392659	0.0208532	0.0352969	0.014566	0.0305779	373	G	0.0298171	0.0128227	373	G	0.0628969	0.0476658	0.0277857	0.0249401	0.0439712
374	T	0.110931	0.114615	0.154138	0.157164	0.201213	0.134701	0.125584	0.137748	0.167382	0.0668744	374	T	0.155063	0.0535874	374	T	0.111044	0.135044	0.14395	0.246112	0.101114
375	T	0.0876921	0.0727074	0.0470836	0.0899907	0.0567086	0.0757361	0.0912021	0.0955096	0.142041	0.0620801	375	T	0.0792844	0.0464789	375	T	0.052259	0.0629437	0.0569004	0.0621626	0.0435346
376	C	0.0154377	0.012423	0.0120842	0.0265174	0.024958	0.0118382	0.0233062	0.0188768	0.0201113	0.0113094	376	C	0.00901545	0.00803471	376	C	0.0198561	0.0123133	0.0182881	0.00934988	0.0160232
377	G	0.0288748	0.0243876	0.0143053	0.0422559	0.0328116	0.0171199	0.0348865	0.0384522	0.0246106	0.0146584	377	G	0.0153584	0.0133351	377	G	0.0494612	0.0279095	0.046253	0.0231406	0.0327417
378	A	0.133613	0.123001	0.0683497	0.179991	0.10486	0.136454	0.205216	0.314834	0.217571	0.120551	378	A	0.115807	0.0669351	378	A	0.19128	0.141006	0.224355	0.11928	0.12196
379	T	0.0196232	0.0233328	0.0206662	0.049124	0.0506006	0.0204599	0.0836568	0.100931	0.0582504	0.0142388	379	T	0.0149775	0.017253	379	T	0.0220372	0.015055	0.0567356	0.0267407	0.0173875
380	T	0.0217544	0.0213045	0.0151506	0.0425756	0.0355742	0.0189455	0.0446174	0.0432554	0.0456588	0.017265	380	T	0.0215213	0.0107608	380	T	0.0272049	0.0188484	0.0318118	0.0323056	0.0199944
381	C	0.0154246	0.0157423	0.00757472	0.0226789	0.0197386	0.0103831	0.0160396	0.0203797	0.0208174	0.00961156	381	C	0.0127584	0.00820719	381	C	0.0170218	0.0127231	0.0175758	0.0280836	0.0149769
382	C	0.0178262	0.0173465	0.0134854	0.037566	0.0374693	0.0141364	0.0392968	0.0350668	0.0332076	0.0132873	382	C	0.012291	0.00803107	382	C	0.0247315	0.0106113	0.0526676	0.0605808	0.025814
383	G	0.00575238	0.00575926	0.00394158	0.0137464	0.0146317	0.00401933	0.0120643	0.0138015	0.00768635	0.00351243	383	G	0.00363633	0.00265551	383	G	0.013036	0.00459478	0.025787	0.0161383	0.0106511
384	G	0.00789515	0.00560397	0.00415424	0.00751267	0.00820628	0.00440049	0.00476257	0.00516874	0.00311681	0.0034214	384	G	0.00586381	0.00332588	384	G	0.0198723	0.00885945	0.0109678	0.0189549	0.0116395
385	A	0.0154564	0.0140241	0.0121068	0.0175146	0.0194188	0.0117809	0.0117786	0.0165113	0.0126145	0.0126563	385	A	0.0127735	0.00702745	385	A	0.0276225	0.0159911	0.0223489	0.0572778	0.0175744
386	G	0.0106053	0.0101468	0.00629696	0.00981231	0.0129944	0.00615231	0.00846421	0.010475	0.00639229	0.00613193	386	G	0.00638088	0.00757654	386	G	0.0154047	0.0103722	0.0123112	0.0156838	0.0105201
387	A	0.0395995	0.0266658	0.0207103	0.0269955	0.0396584	0.0228101	0.0275804	0.0521945	0.025522	0.0190995	387	A	0.0284929	0.0164725	387	A	0.0678673	0.0383719	0.0675586	0.0787117	0.0471192
388	G	0.00765468	0.00554246	0.0092279	0.0131024	0.0170529	0.00801588	0.0158674	0.0260188	0.0105447	0.00971226	388	G	0.00385351	0.00978787	388	G	0.0102	0.00548251	0.0193821	0.020309	0.00697893
389	G	0.0117474	0.00912478	0.0078212	0.0090645	0.0130224	0.00682676	0.00792657	0.0235371	0.00707766	0.00653406	389	G	0.00843243	0.0063555	389	G	0.0244131	0.0152283	0.0217256	0.0116852	0.0186998
390	G	0.0110528	0.00903041	0.00569881	0.00930327	0.00742642	0.00680259	0.00701393	0.0105315	0.00791657	0.00661269	390	G	0.00896692	0.00642264	390	G	0.0150491	0.00971496	0.00836387	0.00570033	0.00993102
391	A	0.00422677	0.00216953	0.00737017	0.00715176	0.011726	0.00539477	0.0077973	0.0108066	0.00615147	0.00454844	391	A	0.00475675	0.00184087	391	A	0.00403907	0.00613891	0.0145132	0.0161843	0.00453146
392	G	0.00259136	0.00178068	0.00336133	0.00429364	0.00398241	0.00298014	0.0027105	0.00265093	0.00231868	0.00316304	392	G	0.00174829	0.00538241	392	G	0.00251309	0.00210248	0.00276047	0.0021701	0.00221963
393	C	0.00739607	0.00851413	0.00479634	0.0060526	0.0042147	0.00536129	0.00535369	0.0030071	0.00780767	0.00501588	393	C	0.00580237	0.00480664	393	C	0.00634713	0.00785728	0.0053837	0.00411488	0.00799315
394	C	0.0154072	0.0147869	0.00780052	0.00968431	0.00837542	0.00950322	0.0103229	0.00680548	0.011673	0.0093127	394	C	0.0110234	0.00951587	394	C	0.0113116	0.0137142	0.0103043	0.00544327	0.0153702
395	T	0.0197171	0.0165661	0.0106578	0.0135678	0.0107094	0.0123704	0.0167699	0.00786003	0.0191298	0.0108322	395	T	0.0105933	0.0109265	395	T	0.0145417	0.0184217	0.0153178	0.00781681	0.0171362
396	G	0.00848623	0.00892117	0.00688801	0.00527227	0.00623049	0.00549176	0.00458947	0.00385547	0.00400273	0.00684077	396	G	0.0082379	0.00584105	396	G	0.00737171	0.00724987	0.00713871	0.00686539	0.00729089
397	A	0.0220681	0.0200109	0.0229626	0.0153271	0.0177359	0.0192606	0.0145013	0.0151469	0.0172145	0.0221369	397	A	0.0150438	0.0124665	397	A	0.0255329	0.0200612	0.0186489	0.023406	0.0219132
398	G	0.0313022	0.0348104	0.0217215	0.0206062	0.0201315	0.0257231	0.0129679	0.0173546	0.0172817	0.030613	398	G	0.0312767	0.0355677	398	G	0.0424728	0.0316716	0.0143568	0.0210508	0.0327152
399	A	0.0176902	0.0158582	0.0164639	0.0161795	0.0171399	0.0170596	0.0125606	0.018022	0.0182808	0.0173657	399	A	0.0268243	0.0151516	399	A	0.0164713	0.016898	0.0178242	0.019203	0.0159721
400	A	0.01873	0.0173098	0.0231671	0.0241471	0.0272568	0.0188829	0.0226442	0.0252515	0.0291667	0.0244698	400	A	0.0225166	0.0393669	400	A	0.0163236	0.0114025	0.0183227	0.0198091	0.0120224
401	A	0.074856	0.116988	0.0558604	0.0796354	0.0669253	0.0636955	0.0857509	0.091415	0.107208	0.0902889	401	A	0.142262	0.119555	401	A	0.0559947	0.0463773	0.047374	0.0436541	0.0431389
402	C	0.00662506	0.0082932	0.00708472	0.0139173	0.0405983	0.00524989	0.0152833	0.0151898	0.00914136	0.00623945	402	C	0.00546908	0.00656028	402	C	0.00418059	0.004183	0.0133123	0.00489606	0.00716289
403	G	0.0162419	0.0174558	0.0165691	0.0171519	0.0350127	0.0127949	0.0152996	0.0229541	0.0138906	0.0175474	403	G	0.0121016	0.0113333	403	G	0.0130099	0.00778288	0.027274	0.0129493	0.0184412
404	G	0.0205168	0.0211741	0.0144039	0.0137319	0.0189676	0.0149184	0.0145455	0.0211738	0.0146999	0.0158392	404	G	0.0152064	0.0139129	404	G	0.0280464	0.0181953	0.0228375	0.0115537	0.0248658
405	C	0.0118602	0.0112942	0.00785543	0.0106315	0.00867266	0.00802125	0.0085217	0.00812843	0.011587	0.00675559	405	C	0.00860258	0.00638769	405	C	0.0091069	0.00926254	0.00707455	0.00670253	0.0104352
406	T	0.00870861	0.0062111	0.00762383	0.00814157	0.00675047	0.00708493	0.00653912	0.00696919	0.011007	0.00519586	406	T	0.00597321	0.0046478	406	T	0.00532802	0.0068926	0.00508836	0.00910865	0.00567164
407	A	0.0315881	0.0271183	0.0237371	0.0153271	0.018046	0.0219723	0.0140167	0.0159102	0.0274249	0.0263142	407	A	0.039322	0.0295429	407	A	0.0215088	0.0253126	0.0141814	0.0238199	0.0170341
408	C	0.00777912	0.00609385	0.00865821	0.0101801	0.00728896	0.00811815	0.00812232	0.00614593	0.0131579	0.00737597	408	C	0.00463657	0.0127851	408	C	0.00532414	0.00723473	0.00479136	0.00539107	0.00647175
409	C	0.0100577	0.00739029	0.00689207	0.00727927	0.00889376	0.00722199	0.00530673	0.00378767	0.00815878	0.00645434	409	C	0.00608551	0.00694971	409	C	0.00870096	0.00852619	0.00605761	0.00417344	0.00931241
410	A	0.118697	0.0996671	0.0755735	0.0783165	0.0623374	0.0896328	0.057886	0.0407881	0.0991661	0.087112	410	A	0.140763	0.105061	410	A	0.0663422	0.112186	0.0451554	0.0423724	0.066488
411	C	0.0439024	0.0302477	0.030029	0.0220171	0.0291845	0.02811	0.0268637	0.00906303	0.0417983	0.0262566	411	C	0.0154072	0.0362649	411	C	0.0191081	0.0247145	0.0159393	0.00455844	0.0305135
412	A	0.129568	0.0849723	0.0830931	0.0701749	0.0753421	0.0855598	0.0623703	0.049576	0.122553	0.0801174	412	A	0.086443	0.0792421	412	A	0.0547849	0.109425	0.0452662	0.0247283	0.0601996
413	T	0.0572521	0.0407399	0.0608467	0.0744998	0.0486041	0.06155	0.0477921	0.0270746	0.0796101	0.0464179	413	T	0.0341298	0.185935	413	T	0.0346055	0.0332658	0.0265901	0.0151913	0.0430915
414	C	0.0269398	0.0192763	0.0168062	0.020801	0.0180755	0.0201328	0.0145157	0.0111558	0.0215129	0.0189781	414	C	0.0187157	0.0138767	414	C	0.0158506	0.0252027	0.0101611	0.00588936	0.0194125
415	C	0.0172392	0.0111662	0.00878554	0.014626	0.0110908	0.0114392	0.00770219	0.00660896	0.0127386	0.00768414	415	C	0.00770963	0.00984943	415	C	0.0117015	0.0151217	0.00766208	0.00761929	0.0149712
416	A	0.0791862	0.0488864	0.0419183	0.0882306	0.0487338	0.042055	0.055151	0.0604366	0.0894696	0.0361801	416	A	0.0512373	0.0389954	416	A	0.0732109	0.0536659	0.0401768	0.033505	0.0510502
417	A	0.0683818	0.0630985	0.0814478	0.0800019	0.0684086	0.0659048	0.0595366	0.0695253	0.0689454	0.0736037	417	A	0.0505503	0.0930191	417	A	0.0722888	0.0429482	0.0599183	0.0680247	0.0564862
418	G	0.0202502	0.0168268	0.0555965	0.0597554	0.0576663	0.0491305	0.0268431	0.0244659	0.0315411	0.0398073	418	G	0.0148875	0.0376926	418	G	0.0290588	0.0215202	0.147886	0.110981	0.1507
419	G	0.0119112	0.0137735	0.00942968	0.0128164	0.0109641	0.011827	0.00903936	0.00971314	0.00819298	0.0110186	419	G	0.0138676	0.00996351	419	G	0.0172799	0.0138897	0.0132729	0.00636405	0.0142287
420	A	0.0507087	0.0430436	0.037438	0.0496717	0.0508163	0.0464514	0.0422814	0.0602529	0.055961	0.0408539	420	A	0.0409832	0.0261931	420	A	0.064138	0.0539612	0.0645619	0.0304129	0.0462935
421	A	0.0271272	0.0166286	0.0176399	0.0172763	0.0413011	0.0198358	0.0207346	0.0448553	0.0141132	0.0128279	421	A	0.0199473	0.0274927	421	A	0.0327319	0.0245973	0.0927613	0.0651341	0.0222503
422	G	0.0113179	0.0104555	0.0191007	0.0214491	0.0321436	0.01626	0.0208974	0.0325276	0.0128343	0.0146207	422	G	0.00776602	0.0155998	422	G	0.0178999	0.0155159	0.03135	0.0111753	0.017304
423	G	0.0492638	0.037319	0.0302061	0.0464103	0.038852	0.0480604	0.033056	0.0538716	0.0218838	0.0447631	423	G	0.0446228	0.0274881	423	G	0.0926055	0.0958402	0.077515	0.0207882	0.080608
424	C	0.0419414	0.0234136	0.0342076	0.0241247	0.044905	0.033608	0.0215182	0.0181354	0.0175587	0.0211958	424	C	0.0278056	0.0134285	424	C	0.0572273	0.0646518	0.0500736	0.0442373	0.0736683
425	A	0.0398525	0.0264764	0.0472715	0.0233785	0.0628504	0.037409	0.0309957	0.0275313	0.0175748	0.0305328	425	A	0.0298387	0.0176234	425	A	0.0291559	0.0234852	0.0406675	0.0632184	0.0260423
426	G	0.0103177	0.0131473	0.0115946	0.0114364	0.0156535	0.0132736	0.0101456	0.00916029	0.00620261	0.014704	426	G	0.0101444	0.0107618	426	G	0.0139367	0.0137733	0.0109171	0.013597	0.0114373
427	C	0.026944	0.0233233	0.0240725	0.0143147	0.0220755	0.0273008	0.0143781	0.0118005	0.00838563	0.0199192	427	C	0.0299857	0.017736	427	C	0.0239918	0.0291943	0.0165929	0.0159594	0.0309693
428	A	0.0364438	0.0239183	0.0468429	0.0144947	0.0590616	0.0382631	0.0292079	0.0238492	0.0125755	0.0301703	428	A	0.0308438	0.0164968	428	A	0.021795	0.0179766	0.0241538	0.0687748	0.0171065
429	G	0.0129847	0.0112724	0.025943	0.00786626	0.0392108	0.0190043	0.0171307	0.0116102	0.00607813	0.0194911	429	G	0.0127817	0.0131402	429	G	0.0151218	0.0128115	0.0165127	0.0179914	0.0151014
430	G	0.00785877	0.00535208	0.0125087	0.00712133	0.01994	0.012033	0.00773738	0.00541761	0.00298443	0.00918315	430	G	0.0121154	0.00443145	430	G	0.0118023	0.0158594	0.0115331	0.0108927	0.0117448
431	C	0.0223727	0.017769	0.0361438	0.015147	0.070355	0.0280377	0.0206025	0.0133544	0.00927527	0.0239159	431	C	0.0252336	0.0116817	431	C	0.0205819	0.0371175	0.0289718	0.0436878	0.0349578
432	G	0.0173041	0.0119834	0.0249803	0.0108326	0.0678569	0.01924	0.0162432	0.0100615	0.00690058	0.0130812	432	G	0.0237813	0.00812794	432	G	0.0125188	0.0190178	0.0177339	0.0249189	0.0136119
433	C	0.0250811	0.0170754	0.0512378	0.0165777	0.0920394	0.0377807	0.0231728	0.0165448	0.0102145	0.0305416	433	C	0.021788	0.0125589	433	C	0.0404797	0.0476723	0.0338017	0.034338	0.0492949
434	G	0.0349281	0.0455513	0.0401556	0.0289083	0.0350621	0.0510134	0.0301803	0.031866	0.0204168	0.063855	434	G	0.0396419	0.0331097	434	G	0.0327187	0.0404566	0.0223315	0.0267014	0.0279513
435	C	0.0267355	0.0164147	0.0303576	0.0102613	0.0272436	0.0235449	0.017332	0.0151913	0.0152431	0.0124189	435	C	0.0178316	0.0100249	435	C	0.0207049	0.0278865	0.0193693	0.0242632	0.0240303
436	A	0.111599	0.106488	0.106864	0.0414506	0.0565118	0.094292	0.0443374	0.0656222	0.0297186	0.0924022	436	A	0.121887	0.0832322	436	A	0.0549269	0.054002	0.045789	0.0914324	0.0302047
437	A	0.130049	0.0930608	0.206938	0.0403618	0.193659	0.0943677	0.0676074	0.0956473	0.0466955	0.0976582	437	A	0.180921	0.116915	437	A	0.0534293	0.0719704	0.210824	0.347271	0.0476185
438	A	0.0362177	0.0601866	0.0534339	0.0584172	0.035888	0.0674152	0.0658431	0.0951895	0.0633747	0.112064	438	A	0.0611954	0.0955769	438	A	0.0355675	0.0257772	0.0250807	0.0287255	0.0195609
439	T	0.0281582	0.0337883	0.0392486	0.0418727	0.0338296	0.0417302	0.0683304	0.0485718	0.055938	0.0356803	439	T	0.0288864	0.0610185	439	T	0.0298308	0.0223722	0.0282302	0.0164673	0.0208506
440	T	0.00872135	0.00853433	0.014091	0.014736	0.0161324	0.0113252	0.0288057	0.020528	0.0240553	0.00893709	440	T	0.0077148	0.00557708	440	T	0.00839838	0.0114692	0.0143045	0.00889095	0.00666624
441	A	0.0158857	0.0159077	0.0169111	0.0219485	0.0140612	0.0211837	0.0282855	0.0252027	0.0275956	0.0199089	441	A	0.0173215	0.00916308	441	A	0.0161035	0.0175908	0.01235	0.027902	0.0113979
442	C	0.00504655	0.00595279	0.00603962	0.00818127	0.00714253	0.00638422	0.00750106	0.005662	0.00760578	0.00592603	442	C	0.00491344	0.0102616	442	C	0.00643062	0.00470017	0.00570477	0.00334214	0.00584517
443	C	0.00761116	0.00701717	0.00621572	0.00694707	0.0100853	0.00957071	0.0069126	0.00640339	0.00610539	0.00679805	443	C	0.00842244	0.00928531	443	C	0.0104372	0.00905535	0.0175116	0.009695	0.0093467
444	C	0.012314	0.0138114	0.0112364	0.00850956	0.00820341	0.011893	0.0079593	0.00625248	0.00572943	0.0102002	444	C	0.0121171	0.011312	444	C	0.014177	0.0092663	0.0084889	0.0093922	0.0100486
445	A	0.0249631	0.0234148	0.0213117	0.0165935	0.0167294	0.0232463	0.0200286	0.0149703	0.018916	0.0212613	445	A	0.0234488	0.016414	445	A	0.0233684	0.0227956	0.0203921	0.0115234	0.0177115
446	A	0.0210965	0.018457	0.025369	0.0258385	0.0211517	0.0308596	0.0260872	0.0263198	0.0329694	0.0315962	446	A	0.0191717	0.0329412	446	A	0.0163456	0.0183432	0.0199769	0.0121732	0.0128865
447	T	0.033592	0.0351246	0.0341686	0.0388582	0.0258799	0.0453917	0.0442148	0.0311071	0.0524156	0.0398976	447	T	0.0368897	0.049016	447	T	0.0291216	0.0335399	0.0245302	0.016137	0.0239567
448	C	0.0286618	0.0264881	0.0214484	0.0228799	0.0184953	0.0224326	0.0326636	0.016704	0.0420466	0.0192831	448	C	0.0184384	0.0191075	448	C	0.0295758	0.0315458	0.0228149	0.00652834	0.0297211
449	C	0.0817524	0.0690908	0.0566342	0.0556858	0.0371643	0.059783	0.0822904	0.0458274	0.128966	0.0510999	449	C	0.0440642	0.0570716	449	C	0.0640781	0.0777083	0.0419759	0.0418766	0.0569084
450	T	0.116104	0.100044	0.0653277	0.0831332	0.0464067	0.0854777	0.118955	0.0800572	0.200076	0.0802525	450	T	0.0753519	0.0828408	450	T	0.0612913	0.0918382	0.0403901	0.0123477	0.044426
451	A	0.0502557	0.0475115	0.0389178	0.037728	0.0255978	0.0393578	0.0584267	0.0464875	0.0672351	0.0439205	451	A	0.0363907	0.0365603	451	A	0.0360495	0.0382378	0.0273294	0.0140487	0.024021
452	A	0.0341405	0.0378343	0.0529127	0.0377099	0.0213354	0.0508533	0.0534886	0.0461483	0.0542361	0.0798218	452	A	0.0405079	0.0725446	452	A	0.0310969	0.0244311	0.0186727	0.0204107	0.0170684
453	T	0.0237692	0.0247073	0.0354997	0.0216169	0.0116532	0.0285603	0.0250194	0.0171472	0.02379	0.0290482	453	T	0.0223651	0.0819055	453	T	0.0209164	0.0176947	0.0101615	0.00741888	0.0144353
454	T	0.0436156	0.048264	0.0441811	0.0430233	0.0140858	0.0459823	0.0301715	0.0255334	0.0404472	0.0515304	454	T	0.0582254	0.0233903	454	T	0.0335625	0.0563691	0.0140908	0.0162658	0.0270915
455	C	0.00815478	0.00784475	0.0115592	0.00971618	0.00563025	0.00997179	0.00744461	0.00564825	0.00788752	0.00806798	455	C	0.00708845	0.00486067	455	C	0.00617601	0.00743317	0.00573495	0.00448257	0.00959684
456	A	0.0231161	0.0181874	0.0328793	0.0151573	0.0115263	0.0216194	0.00934148	0.0118357	0.010288	0.0195608	456	A	0.0148036	0.0349791	456	A	0.0223802	0.0146214	0.0176132	0.0333496	0.0201043
457	G	0.00430682	0.00553978	0.00917406	0.00375689	0.00527463	0.00484108	0.00308518	0.00427908	0.00230018	0.00565565	457	G	0.00463625	0.00631479	457	G	0.00871417	0.00441583	0.00993775	0.00705716	0.00779198
458	G	0.00297104	0.00454414	0.00292049	0.00330077	0.00411507	0.0032384	0.00234916	0.00324438	0.00185945	0.00285131	458	G	0.00479681	0.00318785	458	G	0.00638536	0.00622615	0.00582463	0.00264073	0.00785234
459	G	0.0033971	0.00366576	0.00229504	0.00367131	0.0038664	0.00286162	0.00223777	0.00386704	0.00226506	0.00168807	459	G	0.00378649	0.002176	459	G	0.0061932	0.0072784	0.00568573	0.00288722	0.00694134
460	A	0.0102536	0.013539	0.0114945	0.0130312	0.0143028	0.0126041	0.00876472	0.0150513	0.00645782	0.0133331	460	A	0.0175957	0.00946536	460	A	0.0255461	0.0287139	0.0148312	0.0100909	0.0251303
461	G	0.00329207	0.00347877	0.00480973	0.004377	0.00640638	0.00425843	0.00260279	0.00467775	0.0014111	0.00394705	461	G	0.00314521	0.00494488	461	G	0.00903161	0.00454761	0.00625684	0.00575396	0.0077706
462	G	0.00164564	0.00185112	0.00325886	0.00199662	0.00430321	0.00268942	0.00094445	0.00343598	0.000879625	0.00263072	462	G	0.00287511	0.00109005	462	G	0.00275574	0.0051747	0.00387801	0.00549893	0.003115
463	T	0.0108906	0.0195295	0.0137395	0.0105071	0.0136652	0.0190651	0.00526571	0.0120265	0.00504347	0.0170192	463	T	0.0268879	0.0099294	463	T	0.0146923	0.0326331	0.00759591	0.0120419	0.0173212
464	A	0.00496543	0.00386308	0.00576695	0.0036806	0.00565365	0.00425039	0.00242338	0.00760261	0.00227763	0.0042552	464	A	0.00493467	0.00270711	464	A	0.00487917	0.00611999	0.00520558	0.00639789	0.00500013
465	G	0.00474993	0.00725096	0.00592359	0.00628582	0.0070598	0.00693054	0.00408086	0.00646163	0.00246354	0.00627415	465	G	0.0084205	0.00677534	465	G	0.00913301	0.00957414	0.00569918	0.00369733	0.00878039
466	T	0.00352044	0.00390937	0.00419224	0.0065303	0.0064057	0.00395527	0.00413054	0.00610302	0.00339524	0.00299208	466	T	0.0047693	0.00249325	466	T	0.00694653	0.00680939	0.00663928	0.00292974	0.0077902
467	G	0.00292839	0.00266519	0.00193444	0.00371529	0.00365145	0.00225708	0.00278646	0.00408328	0.0020289	0.00192884	467	G	0.0041701	0.00218576	467	G	0.00539453	0.00453932	0.00502128	0.00415347	0.00462601
468	A	0.0295103	0.0702028	0.0215326	0.0516697	0.0329554	0.059464	0.0257807	0.0734158	0.0545122	0.0596536	468	A	0.0908712	0.0313532	468	A	0.0387328	0.057418	0.0255311	0.0181245	0.035367
469	C	0.00723247	0.00925971	0.0101357	0.0111984	0.0110958	0.0105082	0.00781972	0.011911	0.006383	0.00904259	469	C	0.0142582	0.0139944	469	C	0.0101968	0.0104323	0.00801099	0.00727176	0.0110356
470	A	0.0381827	0.0332455	0.0210129	0.0337098	0.0292703	0.0269244	0.0290469	0.0399423	0.0335327	0.0252326	470	A	0.0472177	0.0330195	470	A	0.0317325	0.0498753	0.0315885	0.0174756	0.0332562
471	A	0.0541096	0.065762	0.0320127	0.0660341	0.0394663	0.0568647	0.0486773	0.0764234	0.106572	0.069119	471	A	0.0956458	0.0662254	471	A	0.0479313	0.0522718	0.0421311	0.0225346	0.0381914
472	T	0.0351521	0.0363115	0.0245557	0.029419	0.0301899	0.0353076	0.0276411	0.0322502	0.0379265	0.0300136	472	T	0.0394854	0.041714	472	T	0.0315023	0.0392875	0.0201846	0.0124863	0.0278958
473	A	0.0386496	0.0379603	0.0286652	0.0265111	0.0340888	0.0323795	0.0201512	0.0408068	0.025089	0.0354282	473	A	0.0504256	0.028953	473	A	0.0266557	0.0394068	0.0266459	0.0413953	0.0266621
474	A	0.0260171	0.0244325	0.028107	0.0232672	0.032093	0.0268035	0.0211396	0.0328556	0.0252835	0.0307437	474	A	0.0307836	0.0383851	474	A	0.0253192	0.0241895	0.0213004	0.0422623	0.0199681
475	A	0.0310888	0.0513871	0.0409403	0.0323462	0.0336518	0.0500515	0.0203399	0.0536054	0.0246971	0.0619422	475	A	0.0684301	0.0703986	475	A	0.0350506	0.0378584	0.0197792	0.0469226	0.0261733
476	T	0.0161575	0.013005	0.0173079	0.0161925	0.0232921	0.0144906	0.0170654	0.0169765	0.0138808	0.0106052	476	T	0.0125597	0.0251543	476	T	0.0137313	0.0149297	0.0126324	0.015992	0.0141054
477	A	0.0368981	0.0298433	0.0242762	0.0402333	0.0545563	0.0241202	0.0430246	0.0370253	0.0310778	0.0249311	477	A	0.0307726	0.0183121	477	A	0.0332519	0.0327599	0.0372479	0.0372214	0.0312659
478	A	0.0441781	0.0460127	0.0327696	0.0620048	0.0690002	0.045999	0.0480964	0.0632872	0.054421	0.0413224	478	A	0.0658165	0.0624616	478	A	0.0502834	0.0481434	0.0485904	0.0708017	0.0391746
479	C	0.00678159	0.00626765	0.00564912	0.0176207	0.0231252	0.00497436	0.00786795	0.00749764	0.00586581	0.00463347	479	C	0.00652322	0.00931574	479	C	0.0124512	0.00655044	0.0149267	0.0127593	0.0145358
480	G	0.0223212	0.0167771	0.0111253	0.0511966	0.0511219	0.0159271	0.0233593	0.0256089	0.0125224	0.01156	480	G	0.0182165	0.0135212	480	G	0.0554783	0.0255482	0.0672653	0.0220166	0.0414998
481	A	0.0450488	0.0316041	0.0327026	0.0995978	0.0840644	0.0566614	0.0846939	0.110292	0.0806404	0.034784	481	A	0.0507712	0.0188481	481	A	0.0694723	0.0496473	0.148344	0.109224	0.0586932
482	T	0.0252072	0.0326281	0.026391	0.0691852	0.0526349	0.0306271	0.0587793	0.0627363	0.0426152	0.0220245	482	T	0.025795	0.0511639	482	T	0.0329018	0.0213587	0.0664767	0.0611207	0.0422528
483	A	0.0454713	0.0349564	0.0247743	0.0526636	0.0469741	0.0285581	0.0402729	0.0498326	0.0411244	0.0280827	483	A	0.0598279	0.0210562	483	A	0.0396457	0.0661791	0.0558457	0.0658951	0.0406953
484	C	0.00472636	0.00366611	0.00236944	0.0148405	0.0167993	0.0038272	0.0074424	0.00704828	0.00443579	0.00305581	484	C	0.00348507	0.0105123	484	C	0.0078601	0.00397465	0.00943836	0.00921042	0.0079659
485	A	0.0327652	0.0213723	0.0167478	0.0526368	0.0721522	0.0153776	0.0490511	0.0431436	0.0347353	0.0135813	485	A	0.0253967	0.0194174	485	A	0.0482368	0.0404626	0.0988407	0.0595565	0.0477513
486	G	0.0048467	0.00535224	0.00727939	0.0176455	0.0260318	0.0044966	0.015409	0.0284968	0.00947981	0.00497819	486	G	0.00482251	0.00650796	486	G	0.00958029	0.00429041	0.039394	0.0111464	0.0103068
487	G	0.0030963	0.00519251	0.00431447	0.0125951	0.014583	0.00289859	0.0106764	0.0292948	0.00632779	0.00337045	487	G	0.00474679	0.00190836	487	G	0.00650186	0.00725615	0.0193761	0.00540833	0.00797228
488	G	0.00596437	0.0056189	0.00359539	0.0139294	0.0103561	0.00364454	0.0126847	0.0319308	0.00746778	0.00354823	488	G	0.00594136	0.00287616	488	G	0.0125217	0.00955628	0.016743	0.00244545	0.0120282
489	C	0.0135004	0.0149364	0.00739701	0.0275697	0.0161931	0.00858002	0.0303229	0.0368968	0.0229926	0.0069394	489	C	0.0121758	0.00675328	489	C	0.0129932	0.0209534	0.0247058	0.00295914	0.0216748
490	C	0.0125082	0.0123018	0.00607152	0.0238451	0.0193463	0.00707719	0.0311439	0.0232356	0.0178294	0.00512665	490	C	0.00845773	0.00563009	490	C	0.014724	0.0151468	0.0392141	0.0117509	0.0190279
491	C	0.00982075	0.00609737	0.00442149	0.00988104	0.00904343	0.0047014	0.00692541	0.00492949	0.00650855	0.00380663	491	C	0.00556748	0.00981698	491	C	0.00985146	0.00649961	0.00863667	0.00951353	0.0127735
492	A	0.0236285	0.0150333	0.0174471	0.0209382	0.0183885	0.0189298	0.01513	0.0151781	0.0161013	0.0153244	492	A	0.0196877	0.0314321	492	A	0.0166173	0.032061	0.0196491	0.0169797	0.0548184
493	T	0.00790214	0.00571868	0.0720932	0.0912962	0.0675789	0.0748287	0.0618435	0.0467933	0.0526701	0.0614401	493	T	0.0089184	0.0562344	493	T	0.00490655	0.00742412	0.0359524	0.0313657	0.0972515
494	T	0.0436551	0.0523054	0.130222	0.214903	0.102616	0.167465	0.137496	0.122727	0.139655	0.14922	494	T	0.0699432	0.0487727	494	T	0.0367126	0.0465815	0.178491	0.182472	0.444697
495	C	0.00913319	0.00337807	0.0198389	0.0408058	0.0399816	0.0170152	0.0200304	0.0127529	0.0218127	0.0132683	495	C	0.0054174	0.0049702	495	C	0.0061145	0.00516817	0.0660671	0.0911058	0.0702371
496	G	0.0106587	0.00762879	0.0331089	0.0559007	0.0461302	0.0268951	0.0162067	0.0113239	0.0163413	0.0165379	496	G	0.0102985	0.0357208	496	G	0.0163185	0.00903897	0.139783	0.0631757	0.0819025
497	G	0.00389049	0.0018644	0.00312436	0.00393257	0.00561839	0.00209567	0.00233782	0.00329491	0.00213975	0.00160031	497	G	0.00465358	0.00178821	497	G	0.00833828	0.00344054	0.00624935	0.00376968	0.00399677
498	G	0.00418457	0.00434267	0.00508059	0.00455475	0.00634477	0.00311451	0.0030501	0.00306132	0.00208812	0.00336261	498	G	0.00325677	0.00298878	498	G	0.00538746	0.00531186	0.0054538	0.00319228	0.00323745
499	T	0.0121601	0.0101316	0.0109388	0.00904148	0.0092569	0.0121108	0.00772894	0.00867516	0.0106712	0.00961652	499	T	0.0113732	0.00737039	499	T	0.00942206	0.0118183	0.00929764	0.00720991	0.00679054
500	C	0.00875287	0.00787198	0.00545878	0.00735871	0.0074186	0.00543081	0.0071931	0.00650688	0.00776504	0.00432119	500	C	0.00806808	0.00506013	500	C	0.00898621	0.0129097	0.00999509	0.00482582	0.0110861
501	T	0.0351489	0.0273139	0.0168736	0.0156543	0.0177153	0.0196947	0.0224409	0.0259612	0.030806	0.0178099	501	T	0.0285526	0.020811	501	T	0.0226341	0.0360123	0.0265634	0.0175726	0.0168489
502	T	0.0174671	0.0176945	0.00971268	0.0132627	0.0113295	0.00899879	0.0173792	0.0144161	0.0203705	0.0093095	502	T	0.0145509	0.00949207	502	T	0.0157296	0.0221289	0.0160882	0.00379888	0.0137492
503	G	0.00988939	0.00877222	0.00743688	0.00572102	0.00850788	0.00570499	0.00697067	0.00967893	0.00751591	0.00622831	503	G	0.00727512	0.00431532	503	G	0.0077204	0.0119089	0.0100321	0.00298842	0.00600282
504	T	0.0164452	0.0135352	0.0138935	0.00969611	0.0123784	0.0125793	0.00763138	0.0111361	0.0117363	0.011973	504	T	0.0127008	0.00865405	504	T	0.0135022	0.0203857	0.00811212	0.00896112	0.00845487
505	A	0.00843111	0.0062502	0.00701301	0.00564029	0.00998297	0.00806898	0.00507924	0.00784061	0.00478554	0.00917089	505	A	0.00654046	0.00804588	505	A	0.00592108	0.0102689	0.00575956	0.00687285	0.00731397
506	A	0.021664	0.0307749	0.0713402	0.0751024	0.0663572	0.0880178	0.0328842	0.0711979	0.0426879	0.0831723	506	A	0.036814	0.120013	506	A	0.018773	0.0300311	0.0678488	0.0505012	0.131444
507	T	0.0376661	0.03724	0.0559622	0.0655055	0.055324	0.0548463	0.0452468	0.04607	0.079824	0.0434457	507	T	0.0375636	0.0436204	507	T	0.0254118	0.0451336	0.0580654	0.025138	0.0450559
508	T	0.0168039	0.0123548	0.00935051	0.010934	0.0092998	0.00798022	0.0117376	0.0105969	0.0151581	0.00865227	508	T	0.010316	0.0138018	508	T	0.0127974	0.0273732	0.00969266	0.00249584	0.0100831
509	G	0.00513216	0.00488694	0.00419793	0.00362355	0.00385093	0.00242502	0.00258199	0.00271004	0.00231155	0.00332177	509	G	0.00406869	0.00395073	509	G	0.00733045	0.00827386	0.0032178	0.00272098	0.00421852
510	G	0.00771897	0.00983931	0.00423983	0.00579049	0.00817218	0.00513201	0.00220397	0.00338356	0.00186421	0.00513795	510	G	0.00787039	0.00687653	510	G	0.0126054	0.0163115	0.00323072	0.00248218	0.00448665
511	A	0.02604	0.0339899	0.0211545	0.0177496	0.0249009	0.023525	0.0126903	0.019892	0.0121737	0.02642	511	A	0.0277678	0.0199136	511	A	0.0294308	0.0461545	0.012073	0.0124844	0.0121538
512	A	0.0440041	0.0677691	0.0406047	0.0169985	0.0247706	0.0357915	0.0188483	0.0290785	0.0253582	0.0569013	512	A	0.0760491	0.102078	512	A	0.0299523	0.0448616	0.0101591	0.010707	0.0101707
513	T	0.0247526	0.0186473	0.0186215	0.0121679	0.0135566	0.0116083	0.0177566	0.00879839	0.0239409	0.0126143	513	T	0.0136731	0.0278529	513	T	0.0201772	0.0287417	0.0102268	0.00431582	0.00952967
514	G	0.0164443	0.0148316	0.0111014	0.00710185	0.00970927	0.00612791	0.00840393	0.00607517	0.00807101	0.00921001	514	G	0.0106137	0.0123145	514	G	0.0147464	0.0189493	0.00674801	0.00143846	0.00579674
515	A	0.0810201	0.0810947	0.0428588	0.0465308	0.066428	0.0434306	0.0378706	0.0392211	0.0306326	0.0440672	515	A	0.0684854	0.0700648	515	A	0.126325	0.101299	0.0327073	0.0200103	0.035223
516	G	0.0291183	0.0267846	0.0159486	0.0201801	0.0216192	0.0141096	0.0221855	0.0135616	0.0183903	0.0161089	516	G	0.0216974	0.0919318	516	G	0.0320575	0.0319875	0.0148033	0.00419052	0.00930703
517	T	0.103511	0.0994595	0.0378374	0.0665632	0.0644932	0.0721708	0.051725	0.0588524	0.0588884	0.048539	517	T	0.094713	0.0446549	517	T	0.103546	0.114223	0.0333973	0.0190514	0.0331493
518	A	0.113893	0.136396	0.0494432	0.0451669	0.0391974	0.0576779	0.0473086	0.0874837	0.0885664	0.088002	518	A	0.164544	0.0471086	518	A	0.0563934	0.0999434	0.0202736	0.0351116	0.0176251
519	C	0.0545971	0.0549828	0.0329395	0.0193255	0.025083	0.0304208	0.0234818	0.0223477	0.0177408	0.030765	519	C	0.0582427	0.0457868	519	C	0.0367109	0.0380244	0.00975316	0.00887042	0.0118677
520	A	0.110522	0.0510837	0.038552	0.0388501	0.0644417	0.0281721	0.04043	0.0334465	0.0448011	0.029081	520	A	0.0512232	0.0374024	520	A	0.0651453	0.135213	0.0325172	0.0335507	0.0237692
521	A	0.0680099	0.0777994	0.0463079	0.0412247	0.0455598	0.0504928	0.0524443	0.0617788	0.073996	0.0723898	521	A	0.0990807	0.0855731	521	A	0.0481949	0.0571811	0.0311483	0.0185338	0.0152826
522	T	0.0515447	0.0449828	0.0336475	0.0345263	0.0395709	0.0248443	0.0464323	0.0334553	0.0434068	0.0276049	522	T	0.0304186	0.048588	522	T	0.0528255	0.0514732	0.0326497	0.0133986	0.0201204
523	G	0.0280471	0.024166	0.0177134	0.016505	0.0218387	0.0132828	0.0179448	0.0211376	0.0181109	0.016359	523	G	0.0174014	0.0139279	523	G	0.0288123	0.028143	0.0173758	0.00745486	0.00951867
524	T	0.0534318	0.0446521	0.022801	0.0418684	0.0406881	0.0419505	0.0257223	0.0377724	0.0296962	0.034657	524	T	0.0416317	0.0267493	524	T	0.063635	0.0652553	0.021128	0.0197022	0.0198676
525	A	0.0370995	0.0312874	0.0206681	0.0149996	0.0257086	0.0214911	0.0150705	0.0263971	0.012223	0.0238463	525	A	0.030669	0.0217383	525	A	0.0234231	0.0229198	0.0112693	0.0221866	0.00611752
526	A	0.0334389	0.0292189	0.023221	0.0238024	0.0362184	0.0243556	0.0266837	0.0270534	0.0229171	0.0303189	526	A	0.0311044	0.0510694	526	A	0.0297025	0.0207838	0.0179557	0.0148165	0.00965852
527	A	0.0487838	0.0346407	0.0332889	0.0389456	0.0538724	0.0341386	0.0596391	0.0527687	0.0554365	0.0391471	527	A	0.0414993	0.069574	527	A	0.0425605	0.0332341	0.035095	0.0204406	0.0118388
528	T	0.0708921	0.046538	0.0306195	0.0555301	0.0684912	0.0318831	0.133702	0.0610999	0.117875	0.0345416	528	T	0.0433823	0.0647396	528	T	0.0490508	0.0533878	0.0509748	0.0102282	0.0218652
529	A	0.0623666	0.046071	0.059426	0.0915664	0.093489	0.059793	0.10869	0.0743669	0.106201	0.0561807	529	A	0.049104	0.0340775	529	A	0.0471095	0.0720232	0.0415587	0.0298664	0.023793
530	C	0.024376	0.0190355	0.01669	0.0289535	0.0348831	0.0129291	0.0419354	0.0222258	0.0344325	0.0174437	530	C	0.0152093	0.165352	530	C	0.0255925	0.0237343	0.0206085	0.00507842	0.0149252
531	C	0.0326423	0.0282093	0.0184533	0.0330169	0.0411246	0.0151805	0.056704	0.03235	0.0397503	0.0196485	531	C	0.0227612	0.0196746	531	C	0.0342466	0.0352707	0.0319652	0.00933405	0.0246047
532	T	0.0522509	0.0339062	0.0239811	0.0416376	0.0433912	0.032184	0.0497449	0.033969	0.050318	0.0355606	532	T	0.0343419	0.0294258	532	T	0.0425274	0.0489769	0.0323207	0.0213915	0.0235313
533	T	0.0237473	0.0127596	0.00790613	0.0135679	0.0204315	0.00736147	0.0157642	0.0117371	0.0150565	0.00622025	533	T	0.011831	0.00671844	533	T	0.0148097	0.0351046	0.0135068	0.0201605	0.0104079
534	A	0.0257512	0.0188646	0.0157882	0.0162426	0.0261378	0.0133393	0.015356	0.0187426	0.0166543	0.0156005	534	A	0.0211337	0.0132976	534	A	0.0213931	0.0192801	0.01734	0.0217571	0.011337
535	A	0.03962	0.0410046	0.0323607	0.0316364	0.0587382	0.0314281	0.0261867	0.0322915	0.0260389	0.04018	535	A	0.0647484	0.432331	535	A	0.0359174	0.0324939	0.0256131	0.0445604	0.0195475
536	C	0.00902477	0.00641488	0.00661789	0.00746835	0.0281952	0.00392078	0.00630068	0.00478405	0.00376837	0.00492077	536	C	0.00610525	0.00698381	536	C	0.0102605	0.00645107	0.0112329	0.0161959	0.00676536
537	G	0.0169616	0.0104432	0.0107603	0.0129924	0.0477599	0.00584513	0.00950921	0.0102004	0.00869228	0.00732498	537	G	0.00878532	0.00741738	537	G	0.0193832	0.0130348	0.0275226	0.0214923	0.0124648
538	A	0.0683902	0.045778	0.0361738	0.0568935	0.0841309	0.03711	0.0597679	0.047	0.0474182	0.0363929	538	A	0.0416609	0.0256672	538	A	0.107638	0.0487874	0.0712813	0.0545309	0.0503853
539	G	0.0257821	0.0223203	0.0212415	0.0397738	0.052563	0.0154797	0.0326361	0.0322081	0.0263299	0.0205633	539	G	0.0162975	0.0154401	539	G	0.0469864	0.0210022	0.0594111	0.0298013	0.0253633
540	G	0.0182996	0.0146691	0.00971823	0.0237944	0.0240974	0.0075699	0.0208362	0.0220248	0.0156373	0.00817541	540	G	0.0163031	0.00622461	540	G	0.0342138	0.0174358	0.0392246	0.00774293	0.0187588
541	A	0.152115	0.104016	0.0670317	0.149565	0.133034	0.0817458	0.181823	0.195388	0.190771	0.0853878	541	A	0.0941793	0.0588657	541	A	0.174413	0.108866	0.212676	0.0728643	0.100935
542	A	0.161612	0.153598	0.0472097	0.181456	0.114245	0.114056	0.151911	0.265878	0.290308	0.0898393	542	A	0.279617	0.11052	542	A	0.0910076	0.143003	0.279249	0.396927	0.0765342
543	C	0.0396295	0.034019	0.0534042	0.115975	0.0760788	0.0474667	0.101262	0.0930769	0.0691842	0.0502331	543	C	0.0222982	0.0945689	543	C	0.0420197	0.0235587	0.0540501	0.020016	0.0565877
544	A	0.0595066	0.0438779	0.029752	0.0449088	0.0438551	0.0268974	0.0583794	0.0620471	0.0463534	0.0417445	544	A	0.0340595	0.0309577	544	A	0.0433437	0.0646305	0.0496795	0.0240916	0.0357368
545	A	0.0259947	0.0223645	0.024069	0.0442128	0.0349411	0.0333677	0.0678547	0.0707627	0.0655622	0.0455043	545	A	0.020275	0.131843	545	A	0.0240869	0.0188266	0.0326887	0.0196866	0.0198593
546	T	0.02047	0.01936	0.0159301	0.0210823	0.0214299	0.0141313	0.0165019	0.0205939	0.0204109	0.0156295	546	T	0.01445	0.0154606	546	T	0.0233706	0.0180349	0.0168904	0.00771506	0.0164765
547	T	0.00995379	0.00766235	0.00815474	0.00713119	0.00869317	0.00562318	0.00457165	0.00632384	0.00454238	0.00640006	547	T	0.00539874	0.00423164	547	T	0.0150639	0.0097314	0.0103124	0.0066363	0.0112304
548	G	0.00436908	0.00379684	0.004863	0.00392811	0.00548444	0.00333866	0.00276447	0.00238673	0.00239612	0.0043395	548	G	0.00224436	0.00131239	548	G	0.00915011	0.00421433	0.0061053	0.00721501	0.0066982
549	G	0.00510381	0.00387497	0.00397451	0.00403107	0.00696149	0.00322546	0.0029118	0.00341709	0.00256494	0.00379093	549	G	0.00381247	0.00136971	549	G	0.0114221	0.00590897	0.00790134	0.00263296	0.00932841
550	A	0.0304111	0.0210355	0.0222594	0.0300802	0.0461341	0.0214066	0.0307685	0.0302616	0.0298196	0.0284477	550	A	0.0197844	0.0102412	550	A	0.0465486	0.0275785	0.0484299	0.0238917	0.0380689
551	G	0.0132612	0.00955759	0.0168325	0.0174978	0.029245	0.0110599	0.0204099	0.0172466	0.0160602	0.0143853	551	G	0.0075947	0.00718881	551	G	0.0223901	0.0103364	0.0345356	0.0124557	0.020064
552	G	0.034609	0.0222295	0.023354	0.0283549	0.0516261	0.0211576	0.021154	0.0264892	0.0180744	0.0226057	552	G	0.0250801	0.00819486	552	G	0.0817969	0.0497778	0.0761795	0.0233094	0.0852355
553	G	0.0421342	0.0334182	0.0191601	0.04953	0.0310383	0.0324753	0.0325573	0.0595017	0.0412816	0.0395308	553	G	0.0277593	0.00885905	553	G	0.0875794	0.0612328	0.0540436	0.0168945	0.0615015
554	C	0.0145618	0.00932634	0.00840645	0.0145266	0.0149062	0.007916	0.0204236	0.0300683	0.0181519	0.00615194	554	C	0.00979535	0.00460715	554	C	0.0152372	0.0152362	0.0211927	0.0135135	0.01522
555	A	0.0532635	0.0346693	0.023845	0.0319287	0.0298874	0.0241598	0.0336363	0.0338718	0.0291644	0.0321286	555	A	0.0260272	0.0441519	555	A	0.0494235	0.0290519	0.0557096	0.061926	0.0293953
556	A	0.0109514	0.0100948	0.0151704	0.0145836	0.0195212	0.0107589	0.0215446	0.0173319	0.0147108	0.0166061	556	A	0.00582991	0.00764169	556	A	0.0178523	0.00880644	0.0192668	0.010846	0.0119196
557	G	0.0154992	0.0150041	0.0132204	0.0210622	0.0158039	0.0100053	0.0198354	0.0221557	0.013245	0.0175654	557	G	0.00948258	0.00984696	557	G	0.0319838	0.0226598	0.0120805	0.00526174	0.0223663
558	T	0.0634647	0.04675	0.0319009	0.0757615	0.0490593	0.0517706	0.0730175	0.115093	0.0564691	0.0727011	558	T	0.0584942	0.0162396	558	T	0.117491	0.101839	0.0834448	0.0292114	0.218566
559	C	0.0096781	0.00897961	0.0279966	0.0462396	0.0328279	0.0233979	0.0380373	0.0503546	0.0285127	0.0483259	559	C	0.00619812	0.00348903	559	C	0.0121882	0.00915038	0.128962	0.0772788	0.0866491
560	T	0.0160743	0.0143862	0.0125587	0.0199346	0.0231065	0.0134762	0.0236181	0.0336153	0.0192063	0.0161534	560	T	0.0124073	0.0079434	560	T	0.0192697	0.0118287	0.0205721	0.0200877	0.0138795
561	G	0.0120225	0.0138459	0.0111679	0.016162	0.0209881	0.00802488	0.0155858	0.0253719	0.0126077	0.0129538	561	G	0.0118444	0.00478245	561	G	0.0202922	0.0115188	0.0164123	0.0131466	0.016911
562	G	0.0285931	0.0222741	0.0111177	0.0209961	0.0273774	0.0121828	0.0189723	0.0486469	0.013194	0.0114536	562	G	0.0348778	0.00833251	562	G	0.0621378	0.0362343	0.0383188	0.009273	0.0431668
563	T	0.00617725	0.00674509	0.00332598	0.00615835	0.00756644	0.00238883	0.00743684	0.015549	0.00660721	0.00339968	563	T	0.00709671	0.00229468	563	T	0.0102928	0.00695784	0.0183074	0.00762977	0.00951927
564	G	0.00765993	0.00951642	0.0160252	0.0344282	0.018898	0.0168486	0.0129028	0.0176352	0.0117063	0.0111757	564	G	0.00867355	0.00297755	564	G	0.0142148	0.00965359	0.00935966	0.00239778	0.0107134
565	C	0.0261783	0.0232834	0.0448642	0.0856798	0.0769591	0.044253	0.0282821	0.0265049	0.0258078	0.0172028	565	C	0.0261516	0.00741771	565	C	0.0421143	0.0284579	0.0313882	0.0165121	0.0347406
566	C	0.0100178	0.00925408	0.0160134	0.0329801	0.0294975	0.0210103	0.0139868	0.0105313	0.0109371	0.00784589	566	C	0.00563963	0.00232194	566	C	0.0108003	0.00541587	0.0195513	0.013335	0.010842
567	A	0.0152481	0.0135281	0.0169244	0.0233625	0.0217271	0.0123446	0.0158228	0.0123599	0.0102933	0.0104805	567	A	0.0112096	0.00446431	567	A	0.0218198	0.0110314	0.0294659	0.0359154	0.0129998
568	G	0.021877	0.036054	0.0262088	0.0392832	0.0213837	0.0256506	0.0274001	0.025012	0.0234494	0.0240671	568	G	0.0328201	0.013343	568	G	0.0268132	0.0264558	0.0223505	0.00757576	0.0216056
569	C	0.0169229	0.0184317	0.0125537	0.015948	0.0129439	0.0130499	0.0150089	0.0102751	0.00962587	0.0100836	569	C	0.0227028	0.00608473	569	C	0.0189531	0.0129363	0.0107622	0.00568041	0.0150109
570	A	0.0124053	0.0103455	0.0151313	0.014849	0.0258676	0.0111758	0.0185711	0.0120709	0.00953381	0.00789178	570	A	0.00787912	0.0034233	570	A	0.012371	0.00804238	0.0237656	0.0142545	0.00916153
571	G	0.0157212	0.0140349	0.0172587	0.0291431	0.0190762	0.0183697	0.0182853	0.0198792	0.0116815	0.0131078	571	G	0.0120622	0.0127305	571	G	0.0258902	0.0272646	0.0167128	0.00447456	0.0189697
572	C	0.0215476	0.0140033	0.024465	0.0572738	0.0339482	0.025095	0.0397973	0.0366924	0.0283079	0.0127432	572	C	0.0202446	0.00590808	572	C	0.0272398	0.0352676	0.0353331	0.0141254	0.0274399
573	C	0.00966639	0.00982933	0.018588	0.0116041	0.0285388	0.0144597	0.0136891	0.0065496	0.00732749	0.00734732	573	C	0.0100249	0.00344416	573	C	0.00980043	0.00749819	0.0190519	0.0153691	0.00956723
574	G	0.00794794	0.0075449	0.0123169	0.01012	0.0120581	0.010816	0.00873307	0.00388449	0.00518853	0.00795334	574	G	0.00704663	0.00386226	574	G	0.00809083	0.0139308	0.00998295	0.00429743	0.00902485
575	C	0.0351909	0.0306686	0.0257211	0.0156183	0.0295507	0.0236596	0.0159324	0.00924049	0.00822343	0.0197544	575	C	0.0276299	0.0173337	575	C	0.0543598	0.044409	0.0158766	0.0167627	0.048462
576	G	0.0279538	0.0278797	0.0172426	0.0168485	0.0181816	0.0209614	0.0126661	0.00782155	0.0081486	0.0185821	576	G	0.0248771	0.0168	576	G	0.0339806	0.0386024	0.0145519	0.0197639	0.0237855
577	G	0.0435896	0.0582943	0.0262938	0.0416402	0.0321483	0.0364004	0.02233	0.0201891	0.0119189	0.0376402	577	G	0.0533843	0.0275255	577	G	0.0545463	0.0549346	0.0165013	0.00668058	0.0372182
578	T	0.0793601	0.0872209	0.0759813	0.0910558	0.0726356	0.107521	0.0389317	0.0598392	0.0391485	0.0634549	578	T	0.117215	0.0372643	578	T	0.064573	0.08316	0.0276554	0.0446448	0.0486888
579	A	0.0937071	0.115362	0.0320334	0.0431276	0.0372139	0.0557784	0.02774	0.0622212	0.0640629	0.0610154	579	A	0.265743	0.067976	579	A	0.0461875	0.113785	0.0411719	0.221047	0.0425601
580	A	0.0481295	0.0640492	0.103223	0.10307	0.0599787	0.116592	0.0930196	0.139447	0.12638	0.158974	580	A	0.0990225	0.22668	580	A	0.0325614	0.0283688	0.062883	0.0638956	0.0842343
581	T	0.0201542	0.0215187	0.0633154	0.0347784	0.0329401	0.0444522	0.0591811	0.0320325	0.0479025	0.0369488	581	T	0.0319419	0.0430014	581	T	0.0138457	0.0149745	0.0160912	0.0138889	0.0124747
582	T	0.0232947	0.0268145	0.065145	0.0580416	0.0320547	0.0575904	0.0833284	0.0478042	0.073521	0.0465431	582	T	0.0384498	0.0167094	582	T	0.0168189	0.0256134	0.0188608	0.0119589	0.0158769
583	C	0.0207545	0.0283208	0.0242886	0.0249411	0.0171208	0.0277736	0.0337081	0.022368	0.0319988	0.0224156	583	C	0.0310833	0.0154876	583	C	0.0165509	0.0162262	0.00757164	0.00924059	0.0110004
584	C	0.00818719	0.00818426	0.00978534	0.00639061	0.0110796	0.00670996	0.0101073	0.00608058	0.00788464	0.00628984	584	C	0.00561167	0.00518071	584	C	0.00602495	0.00580171	0.00795197	0.00789783	0.00520152
585	A	0.0287127	0.0282001	0.0299782	0.0144762	0.0201741	0.0150231	0.022431	0.0171715	0.0143538	0.0212461	585	A	0.0202782	0.0293013	585	A	0.0275346	0.0191309	0.0196645	0.0165375	0.0147894
586	G	0.0142554	0.0161538	0.0317953	0.0115931	0.011246	0.016091	0.0119815	0.00910894	0.008583	0.0174045	586	G	0.0126306	0.0206283	586	G	0.0182526	0.0186559	0.00668618	0.00171969	0.0126376
587	C	0.0168699	0.015323	0.0103655	0.00803676	0.0127658	0.00986103	0.00905052	0.00633363	0.00808871	0.00982849	587	C	0.0157525	0.00872917	587	C	0.0186847	0.0203734	0.0124105	0.0046225	0.0170677
588	T	0.0258918	0.0317329	0.0195432	0.011744	0.0139835	0.0197241	0.0206567	0.0125361	0.0289013	0.0263456	588	T	0.0288857	0.0186752	588	T	0.015831	0.024349	0.0143053	0.00648668	0.0143787
589	C	0.0157628	0.0186366	0.0104217	0.00619958	0.00781048	0.0104171	0.00916767	0.00561915	0.0108614	0.0127032	589	C	0.0159236	0.00900273	589	C	0.0125804	0.0182201	0.00644394	0.00232933	0.00936085
590	C	0.0157957	0.018057	0.0100387	0.00288211	0.00582282	0.0107472	0.00416589	0.00617138	0.00280734	0.0146982	590	C	0.0208565	0.0103603	590	C	0.0123024	0.0106692	0.00369212	0.00563022	0.00659179
591	A	0.0198716	0.0182818	0.016494	0.00486816	0.00986282	0.0112539	0.00586346	0.0101423	0.00489757	0.019481	591	A	0.0251973	0.0149162	591	A	0.0103691	0.0246063	0.00595762	0.0101878	0.007568
592	A	0.0215808	0.0378492	0.028862	0.00854271	0.01175	0.0259358	0.0102866	0.0242945	0.0100942	0.0678793	592	A	0.0578624	0.0554357	592	A	0.0147611	0.019167	0.00491308	0.00641154	0.00650976
593	T	0.0166443	0.0253604	0.0231434	0.00627934	0.00961402	0.0195538	0.00882274	0.00890679	0.00585388	0.030565	593	T	0.0239756	0.0308703	593	T	0.00839511	0.0118191	0.00283987	0.00339457	0.00502719
594	A	0.0128971	0.010571	0.0170338	0.00449229	0.00899673	0.0100084	0.0098629	0.0071541	0.00415714	0.0190972	594	A	0.0081275	0.00610623	594	A	0.00942631	0.0100622	0.00510284	0.00521221	0.00693043
595	G	0.0119827	0.0228237	0.0206307	0.00957122	0.00993013	0.0632918	0.0184333	0.00716857	0.00689699	0.0304468	595	G	0.0144736	0.029452	595	G	0.0117552	0.0179992	0.00502229	0.123749	0.0104206
596	C	0.0125369	0.0148326	0.0164781	0.00668863	0.0120501	0.0129937	0.014322	0.00630224	0.00584976	0.0187641	596	C	0.00974389	0.0114778	596	C	0.014202	0.0167303	0.0084653	0.00325168	0.0195884
597	G	0.0254897	0.0293703	0.0356933	0.011768	0.0184722	0.0271401	0.0249388	0.0152214	0.0135194	0.0383894	597	G	0.0195474	0.0220625	597	G	0.0184412	0.0230083	0.0192647	0.00574332	0.0186134
598	T	0.095266	0.0904723	0.0722557	0.0413611	0.0342933	0.0743104	0.0624353	0.0371476	0.0687468	0.0918282	598	T	0.0542513	0.0716561	598	T	0.0451871	0.0735573	0.0304974	0.0100469	0.0457353
599	A	0.0800461	0.0893477	0.0568084	0.0386545	0.0264085	0.0626258	0.0468951	0.0742733	0.0852727	0.117584	599	A	0.0659937	0.0507222	599	A	0.0308563	0.0582105	0.0265275	0.0130425	0.029812
600	T	0.067089	0.0636989	0.0735106	0.0277306	0.0278695	0.0616699	0.0568387	0.0327733	0.0541135	0.0829789	600	T	0.0422774	0.0850257	600	T	0.0307677	0.0438279	0.0240421	0.0102518	0.0280549
601	A	0.101763	0.134267	0.0765847	0.0520921	0.044625	0.0708419	0.05434	0.0787569	0.074659	0.136918	601	A	0.129841	0.083116	601	A	0.0512199	0.114235	0.0361325	0.0267184	0.0545016
602	T	0.0510462	0.0594152	0.0573021	0.0287072	0.0279683	0.0561843	0.0445564	0.028179	0.0300828	0.0814445	602	T	0.0523136	0.06243	602	T	0.0292861	0.0310721	0.0173492	0.0186015	0.0230124
603	T	0.0567228	0.0622284	0.0552398	0.0210534	0.0244533	0.0448887	0.034161	0.0235106	0.0273442	0.0461786	603	T	0.0490417	0.0341246	603	T	0.0367422	0.0548241	0.0183639	0.027241	0.031431
604	A	0.0117331	0.0113709	0.0335378	0.00925716	0.0124482	0.0160121	0.0267823	0.0134025	0.0133788	0.0222462	604	A	0.00736148	0.00543927	604	A	0.00793929	0.0216147	0.00854752	0.01012	0.0093987
605	A	0.0228786	0.0234951	0.0541583	0.014257	0.0209069	0.0284026	0.0359352	0.0191668	0.0141147	0.0450009	605	A	0.0234235	0.0435267	605	A	0.0207818	0.0157701	0.0110404	0.0166587	0.0141364
606	A	0.0151992	0.0181176	0.0430478	0.0139163	0.0225767	0.0225833	0.0342335	0.0173167	0.0132014	0.0257738	606	A	0.0114981	0.0414416	606	A	0.0198609	0.012063	0.0172572	0.0166788	0.0149298
607	G	0.00792045	0.0114756	0.0406833	0.0110916	0.0163847	0.0181235	0.0256288	0.012379	0.0078087	0.0176969	607	G	0.00727522	0.020103	607	G	0.0118682	0.01145	0.00910271	0.00337268	0.0110979
608	T	0.0328709	0.0453268	0.0650744	0.0373876	0.0388182	0.0566318	0.0455525	0.0303399	0.0206823	0.0520514	608	T	0.0390537	0.0278437	608	T	0.052402	0.0560298	0.0300802	0.0177473	0.0489351
609	T	0.00625564	0.00750324	0.0166851	0.00715912	0.012527	0.00939715	0.0169266	0.00789871	0.00460616	0.0096291	609	T	0.00462493	0.00462101	609	T	0.0118999	0.00740288	0.00720836	0.00917874	0.00967204
610	G	0.0103402	0.014744	0.0145036	0.0102741	0.0143294	0.00863059	0.0167255	0.00886032	0.00469543	0.0121567	610	G	0.0101148	0.00960182	610	G	0.0200652	0.0138376	0.0115909	0.00796909	0.0151944
611	T	0.0314013	0.0338854	0.0376282	0.033967	0.0469309	0.044616	0.0482797	0.0246252	0.0178161	0.0367963	611	T	0.0396545	0.0245501	611	T	0.0557045	0.0451179	0.0347229	0.0252611	0.0513666
612	T	0.0131351	0.0158538	0.0178771	0.0129901	0.0327219	0.0128995	0.0276726	0.0113175	0.00950966	0.0148373	612	T	0.0112119	0.0109872	612	T	0.0236333	0.0112514	0.0166579	0.0126929	0.018616
613	G	0.00817581	0.0134681	0.0144825	0.0105646	0.0259888	0.0118419	0.0204602	0.00963196	0.00726461	0.0147768	613	G	0.0109021	0.00679354	613	G	0.00922128	0.0127717	0.0126334	0.00824794	0.0122621
614	C	0.0366857	0.0474171	0.0398544	0.0294456	0.0693198	0.0426505	0.049737	0.0210295	0.022305	0.0300181	614	C	0.0365778	0.0295953	614	C	0.0586412	0.0410338	0.0362332	0.0266803	0.0613497
615	A	0.0557525	0.0583084	0.0623282	0.0399667	0.110776	0.0410881	0.0647703	0.0491752	0.038787	0.0421504	615	A	0.0405599	0.0450753	615	A	0.051692	0.0406353	0.0779382	0.128779	0.0492993
616	G	0.0507728	0.0713714	0.0654468	0.058177	0.0783999	0.0675869	0.07128	0.0522786	0.04441	0.0658662	616	G	0.0459033	0.0774648	616	G	0.0698979	0.0552469	0.0628787	0.0482965	0.0645351
617	T	0.086572	0.0857375	0.0641342	0.0759558	0.0723309	0.0874229	0.076455	0.0862701	0.104619	0.062901	617	T	0.0599847	0.0628501	617	T	0.0738824	0.0754313	0.0870323	0.0677138	0.0649042
618	T	0.0438679	0.0449739	0.0446195	0.0453885	0.0361841	0.0577121	0.0518236	0.0527162	0.0467187	0.0510967	618	T	0.0414699	0.0375535	618	T	0.0413347	0.033571	0.0394435	0.0787999	0.034755
619	A	0.0640915	0.0596334	0.0643659	0.057967	0.0506944	0.0544632	0.0678879	0.0787419	0.0545812	0.059525	619	A	0.0573004	0.0966969	619	A	0.0629514	0.0342213	0.0672489	0.236534	0.0454504
620	A	0.0864361	0.0574531	0.0424249	0.0458854	0.0657216	0.0439149	0.0395755	0.0416229	0.0381616	0.0362035	620	A	0.0651658	0.0787332	620	A	0.0823433	0.0363218	0.135114	0.406968	0.0622423
621	A	0.0301535	0.0366309	0.0490636	0.0623849	0.0425795	0.0359572	0.0957626	0.0529548	0.0642245	0.0374502	621	A	0.0268276	0.0331619	621	A	0.0325867	0.02051	0.0561498	0.0241449	0.027488
622	A	0.0196069	0.0178232	0.0457823	0.0466937	0.0330485	0.0328609	0.0508235	0.0339651	0.0308657	0.0309148	622	A	0.0155095	0.0418851	622	A	0.0292048	0.0119968	0.0350937	0.0279625	0.0223419
623	A	0.0150616	0.0172229	0.0314704	0.0340089	0.0270161	0.0222662	0.0280079	0.0209089	0.0158731	0.0237686	623	A	0.0142527	0.0303183	623	A	0.0309149	0.0128869	0.0326801	0.0193056	0.0249337
624	G	0.00640215	0.00821014	0.0143181	0.020802	0.0139198	0.0102405	0.013581	0.00897567	0.00818925	0.00899829	624	G	0.00739246	0.0101954	624	G	0.0134403	0.008832	0.0115529	0.00387597	0.0137728
625	C	0.0113604	0.0172386	0.00936824	0.0167011	0.0162448	0.0103676	0.0178253	0.0143213	0.0118079	0.00699331	625	C	0.014577	0.00745752	625	C	0.0225492	0.0163127	0.0238906	0.00754549	0.0241287
626	T	0.0316382	0.0419323	0.0293691	0.0490865	0.0304091	0.0421926	0.0351256	0.0352019	0.0390287	0.0354444	626	T	0.0373635	0.0519574	626	T	0.0339632	0.0378753	0.0373409	0.0209546	0.0298215
627	C	0.00724523	0.0107821	0.00886523	0.012653	0.0108003	0.0066384	0.00856778	0.00668598	0.00511346	0.00722171	627	C	0.00707317	0.00521574	627	C	0.015045	0.00707872	0.0117037	0.00655213	0.0143116
628	G	0.00930005	0.0104168	0.00947014	0.0115324	0.01594	0.00970296	0.0122075	0.0106904	0.0080605	0.0062866	628	G	0.00640473	0.00489784	628	G	0.0143916	0.0164206	0.0263812	0.0101346	0.0146814
629	T	0.0566945	0.0738637	0.0524958	0.0724802	0.0502013	0.0701408	0.0450833	0.0538332	0.0343846	0.0505841	629	T	0.0698574	0.0390071	629	T	0.1086	0.0795256	0.0573634	0.0259484	0.0935938
630	A	0.0321222	0.0349973	0.0607205	0.0956436	0.0593524	0.0555711	0.0443654	0.0409736	0.0306795	0.030707	630	A	0.0212323	0.0172522	630	A	0.0362672	0.014964	0.0775277	0.0632582	0.0355663
631	G	0.0107155	0.0161684	0.0183551	0.0249457	0.0277018	0.0112054	0.0287106	0.0222134	0.0166563	0.0110514	631	G	0.0103193	0.0175243	631	G	0.0229578	0.015894	0.0317854	0.0115665	0.0211621
632	T	0.0969278	0.121146	0.064496	0.185842	0.182238	0.0910349	0.21869	0.162019	0.168623	0.0603466	632	T	0.118521	0.0686683	632	T	0.147418	0.100956	0.182778	0.0662667	0.135862
633	T	0.0892206	0.119664	0.0704243	0.184238	0.201539	0.0758135	0.187043	0.101224	0.110146	0.0436268	633	T	0.086922	0.0647962	633	T	0.177496	0.0716248	0.232215	0.12767	0.171387
634	G	0.0292827	0.04125	0.0232918	0.0520332	0.0627939	0.0183797	0.0629449	0.042344	0.0331064	0.0173095	634	G	0.0230825	0.0220928	634	G	0.0493172	0.0249558	0.0820716	0.0244879	0.0478583
635	A	0.0975902	0.119013	0.0822359	0.1324	0.114045	0.0990972	0.210053	0.187692	0.196219	0.064906	635	A	0.0755748	0.0539397	635	A	0.119731	0.094367	0.202879	0.0932577	0.111169
636	A	0.0705822	0.101778	0.0722283	0.108717	0.0832525	0.0825681	0.178146	0.21851	0.21161	0.0688783	636	A	0.0604841	0.105757	636	A	0.0702874	0.0735973	0.17707	0.0723723	0.0694212
637	C	0.0313265	0.0388487	0.0277796	0.0376693	0.0277206	0.0287661	0.0364692	0.0663756	0.0352895	0.0305887	637	C	0.0260746	0.0749049	637	C	0.0298196	0.02649	0.0393876	0.0204752	0.0362219
638	T	0.0480264	0.0569148	0.044768	0.051921	0.0472325	0.0498072	0.0795625	0.133284	0.0810468	0.0436014	638	T	0.0381668	0.0275496	638	T	0.04045	0.0663628	0.0896285	0.0347777	0.0465532
639	T	0.0175775	0.0158378	0.014338	0.0139326	0.0149647	0.010408	0.0184265	0.0338142	0.0172836	0.00916503	639	T	0.0153456	0.00737476	639	T	0.0142143	0.0356769	0.0201638	0.0192935	0.0189993
640	T	0.0105256	0.0125905	0.0189598	0.0203846	0.0201876	0.0134237	0.0190078	0.0372661	0.0166655	0.0133636	640	T	0.0075219	0.00528065	640	T	0.0140197	0.0120176	0.0402782	0.028283	0.0470851
641	G	0.00604851	0.00921314	0.0245204	0.028414	0.0325001	0.0172585	0.0223433	0.0441964	0.0189294	0.0169888	641	G	0.0058269	0.00308558	641	G	0.00858563	0.00604024	0.0450926	0.0160288	0.0433001
642	G	0.00544768	0.00634273	0.00875247	0.00983321	0.0131521	0.00712291	0.00900391	0.0291552	0.0073798	0.00782973	642	G	0.0107406	0.00483151	642	G	0.0112417	0.0110729	0.0165807	0.00441959	0.0192742
643	G	0.00257907	0.00263875	0.00283238	0.00287219	0.00298665	0.00370969	0.00266089	0.0103664	0.00184459	0.00294263	643	G	0.00437316	0.00208621	643	G	0.00604474	0.00570961	0.00531419	0.0013533	0.00667996
644	C	0.0040313	0.00440053	0.00237281	0.00340172	0.00260352	0.00453061	0.00325515	0.00538485	0.00365235	0.00339114	644	C	0.00327501	0.00223948	644	C	0.0041549	0.00463675	0.00527441	0.0037094	0.00609819
645	C	0.0119848	0.00800621	0.00358359	0.00508409	0.00335367	0.00807498	0.00481784	0.00725658	0.00723982	0.00567096	645	C	0.0042892	0.00376228	645	C	0.00595852	0.00954649	0.0166809	0.0123778	0.00962491
646	C	0.0140993	0.00693965	0.0323854	0.00433069	0.00433111	0.00789959	0.0180522	0.00495894	0.00384747	0.00523595	646	C	0.00385219	0.00671092	646	C	0.0313796	0.00714522	0.0123433	0.0156734	0.0119549
647	G	0.00551326	0.00554506	0.0197394	0.0170527	0.0121864	0.0264405	0.0171159	0.00718988	0.00425699	0.0321253	647	G	0.00493263	0.00449994	647	G	0.0109529	0.0111042	0.0175563	0.0291971	0.0670433
648	G	0.00703287	0.0106358	0.0543818	0.0344961	0.0366736	0.0439927	0.0294704	0.0170423	0.0115149	0.0365548	648	G	0.0132172	0.00873947	648	G	0.0132475	0.0185311	0.0349718	0.0334262	0.0363234
649	T	0.00910775	0.0122159	0.0173701	0.00998704	0.00921688	0.0162921	0.00849817	0.00784986	0.00933765	0.01492	649	T	0.0156054	0.00788608	649	T	0.00943045	0.0152666	0.00868609	0.011551	0.0153648
650	T	0.00501716	0.0058203	0.00798711	0.00468452	0.004938	0.00704001	0.00401155	0.00307082	0.00307474	0.00649912	650	T	0.00441787	0.00389669	650	T	0.00648173	0.00623304	0.00512868	0.00729866	0.0122062
651	G	0.000880535	0.000760827	0.00226329	0.00115744	0.00200328	0.00201767	0.000986493	0.000799022	0.000519019	0.0020783	651	G	0.000659076	0.000724858	651	G	0.00140471	0.00206626	0.00171888	0.00360763	0.0030947
652	G	0.00621925	0.0132079	0.00656458	0.00916606	0.00500715	0.011968	0.00342162	0.00301677	0.00118056	0.0128459	652	G	0.0114869	0.00848845	652	G	0.016432	0.0270427	0.00348847	0.00810624	0.0246959
653	C	0.0145229	0.0152027	0.0166945	0.0193976	0.0122713	0.024143	0.00570219	0.00630772	0.00426066	0.0136889	653	C	0.0184722	0.0105241	653	C	0.0279898	0.0519588	0.0116896	0.024722	0.0431995
654	C	0.00303523	0.00387851	0.00347788	0.00359788	0.00302979	0.00342652	0.00250485	0.00141665	0.00235203	0.00405688	654	C	0.00327937	0.00378122	654	C	0.00464768	0.00525826	0.00309163	0.00753899	0.00784799
655	G	0.00266215	0.00274984	0.00499686	0.00247517	0.00256222	0.00378069	0.00240429	0.000956806	0.00104935	0.00479337	655	G	0.00206894	0.00214706	655	G	0.00566234	0.004493	0.0037968	0.0102411	0.00538713
656	G	0.00347964	0.00390319	0.0131989	0.00552272	0.00629479	0.00814497	0.00541541	0.00294935	0.00287673	0.0131639	656	G	0.00372478	0.00275131	656	G	0.00538596	0.00711322	0.00497159	0.00690993	0.00609771
657	T	0.0124575	0.0112768	0.028527	0.0117758	0.0114073	0.0223853	0.0130599	0.00854543	0.0116118	0.0225433	657	T	0.010035	0.00570613	657	T	0.00780432	0.013197	0.0107049	0.023528	0.0100115
658	C	0.0162277	0.0151862	0.0215996	0.0151384	0.0103341	0.0251014	0.0167181	0.00865849	0.0137315	0.0202694	658	C	0.0162796	0.0116798	658	C	0.0118926	0.0155405	0.00806506	0.0135053	0.017715
659	C	0.0114672	0.0123307	0.0117306	0.0126451	0.00783781	0.0118303	0.0145569	0.0057248	0.0101276	0.00758803	659	C	0.00781079	0.00805262	659	C	0.0129009	0.00869291	0.0082074	0.00990341	0.0178012
660	G	0.013222	0.0130588	0.0145681	0.0109555	0.00815037	0.0100757	0.0127446	0.00841691	0.00797705	0.0112671	660	G	0.0079129	0.0205334	660	G	0.0122796	0.01129	0.0195292	0.0374395	0.0162026
661	A	0.0395637	0.0548726	0.0994139	0.0461883	0.0347965	0.0858581	0.0448215	0.059534	0.0588789	0.124396	661	A	0.0660728	0.0769172	661	A	0.0251285	0.051256	0.030521	0.0472849	0.0408554
662	T	0.0401595	0.0459601	0.0542875	0.0336391	0.0205309	0.0659388	0.0382628	0.0287295	0.0368099	0.073079	662	T	0.0392424	0.043459	662	T	0.0160192	0.0318472	0.035067	0.0557306	0.0766505
663	T	0.0314575	0.0405922	0.115546	0.0483643	0.0392807	0.0978002	0.0501498	0.0486135	0.0398954	0.087978	663	T	0.0456325	0.0363152	663	T	0.016193	0.0426157	0.0643856	0.107386	0.0649515
664	T	0.0384826	0.044405	0.128266	0.0348872	0.036108	0.075473	0.03789	0.0404853	0.0362792	0.0500243	664	T	0.0435956	0.0341082	664	T	0.0187882	0.0479445	0.086113	0.196609	0.0516213
665	T	0.0188152	0.0259177	0.0403219	0.0108635	0.0132156	0.0199286	0.0127633	0.00984867	0.0100774	0.0158527	665	T	0.0238844	0.0172699	665	T	0.0110619	0.0370305	0.0184239	0.0498935	0.0176047
666	T	0.028961	0.0306505	0.105012	0.042875	0.0380393	0.0830073	0.04933	0.0351117	0.039008	0.0509518	666	T	0.0236144	0.0184892	666	T	0.0172353	0.0482063	0.0781746	0.153503	0.0596716
667	T	0.048491	0.0713586	0.108028	0.0622402	0.0393743	0.10421	0.0601326	0.0540493	0.055505	0.107897	667	T	0.0762096	0.0430459	667	T	0.0303944	0.0994855	0.0850142	0.160463	0.168146
668	C	0.00473418	0.00740387	0.00775571	0.00391442	0.00544204	0.00725889	0.00424788	0.00235916	0.00308875	0.00582546	668	C	0.00456112	0.00477059	668	C	0.00556388	0.00522214	0.00664432	0.00951235	0.012865
669	G	0.0126881	0.0144204	0.0108999	0.00522668	0.00821717	0.00941587	0.00648701	0.003958	0.00463239	0.00965093	669	G	0.0106946	0.0110234	669	G	0.0154563	0.0159022	0.00723209	0.00860293	0.0108708
670	T	0.0263032	0.0376902	0.0561526	0.0190023	0.0233527	0.0423786	0.0221861	0.0093144	0.00804475	0.0355756	670	T	0.0227103	0.0244987	670	T	0.040931	0.0327771	0.0339754	0.0633953	0.048941
671	G	0.00611047	0.00526132	0.0343191	0.00576508	0.018182	0.0143757	0.00536675	0.00370859	0.00217702	0.00560184	671	G	0.00377616	0.00474924	671	G	0.00612315	0.00823661	0.00892528	0.0220021	0.00629339
672	T	0.0377939	0.052952	0.0512506	0.0282993	0.0356672	0.0539412	0.0236244	0.0150494	0.00948447	0.0465337	672	T	0.0406222	0.0403708	672	T	0.0552879	0.0502297	0.0137295	0.0286367	0.0429013
673	A	0.041478	0.0487421	0.0938439	0.0758526	0.0783883	0.111522	0.0643561	0.0624769	0.0290606	0.127154	673	A	0.0645881	0.0596824	673	A	0.0303567	0.0414436	0.113896	0.246137	0.201354
674	C	0.0869995	0.0552216	0.0477425	0.0384509	0.0926892	0.0524312	0.0848056	0.0166106	0.0560019	0.0356529	674	C	0.0410611	0.0884413	674	C	0.0503305	0.0571443	0.0282531	0.00574337	0.0379528
675	T	0.183658	0.143802	0.111288	0.0677492	0.215431	0.117579	0.222493	0.0545477	0.157127	0.0878875	675	T	0.0724547	0.126198	675	T	0.0935535	0.114731	0.0696468	0.0170025	0.0649154
676	G	0.00814713	0.00728488	0.00922909	0.00508577	0.0160228	0.00585896	0.00962286	0.0059616	0.00585908	0.00556206	676	G	0.00486865	0.00554473	676	G	0.00980333	0.010319	0.00804154	0.00695644	0.00723386
677	G	0.0149248	0.0161114	0.017073	0.013261	0.0180917	0.0129076	0.0131825	0.0100022	0.00785488	0.0131225	677	G	0.0134993	0.0191666	677	G	0.0238484	0.0264521	0.00851593	0.00664607	0.015053
678	A	0.232542	0.288917	0.247828	0.279079	0.226565	0.305026	0.28464	0.282473	0.281756	0.307911	678	A	0.265644	0.269452	678	A	0.248797	0.226575	0.135268	0.104269	0.174978
679	T	0.144489	0.156771	0.129083	0.100039	0.117824	0.118109	0.148558	0.133179	0.128447	0.0825993	679	T	0.151418	0.172761	679	T	0.0927305	0.085644	0.0892991	0.0724847	0.0649372
680	T	0.0881529	0.0489555	0.121377	0.0876059	0.0900585	0.0908733	0.0892727	0.0775349	0.0741986	0.0576358	680	T	0.0571203	0.0472416	680	T	0.0572525	0.0378851	0.151968	0.22032	0.0848051
681	T	0.0441405	0.0463911	0.109758	0.10764	0.0766485	0.109456	0.0958592	0.0727959	0.0865592	0.0848144	681	T	0.0806865	0.0417904	681	T	0.0456999	0.0363658	0.131096	0.179178	0.176458
682	C	0.0285698	0.0309206	0.0264814	0.0370649	0.0250915	0.0279587	0.0251318	0.0245602	0.0295977	0.0237134	682	C	0.0352655	0.0246982	682	C	0.0369412	0.0216923	0.0579765	0.0756212	0.0914925
683	C	0.00663125	0.00588559	0.00319061	0.0064762	0.00510641	0.00321237	0.00482968	0.00495509	0.00529665	0.00183134	683	C	0.00579844	0.00394276	683	C	0.0112461	0.00506293	0.00739618	0.00859239	0.00583337
684	A	0.0226641	0.021821	0.0122414	0.0151819	0.0118407	0.0104806	0.0138697	0.0171759	0.0130963	0.00884295	684	A	0.0278819	0.0154065	684	A	0.0335944	0.0246564	0.0164365	0.0144564	0.011951
685	A	0.019742	0.0204833	0.0148675	0.014691	0.0120263	0.0136	0.0122848	0.0191634	0.0136862	0.0137808	685	A	0.0428038	0.0356021	685	A	0.0274881	0.0196761	0.0123574	0.0154555	0.00884797
686	C	0.00287006	0.00546198	0.00292847	0.00369406	0.00280033	0.0021056	0.00237538	0.00398003	0.00219657	0.00216986	686	C	0.00428323	0.00433193	686	C	0.00559212	0.00285584	0.00325713	0.00281259	0.00275094
687	G	0.00788031	0.0125984	0.00580216	0.00986571	0.00730635	0.0061019	0.00750052	0.0127312	0.00695167	0.00385783	687	G	0.00887907	0.0042074	687	G	0.0139325	0.00627147	0.012905	0.0135037	0.00926556
688	G	0.0117113	0.0201017	0.0437572	0.0349439	0.0378987	0.0420072	0.0288501	0.0296532	0.0182191	0.0252796	688	G	0.0219457	0.00950205	688	G	0.0304277	0.0146372	0.0264416	0.0270645	0.0322221
689	G	0.00399977	0.00567803	0.00603949	0.0049383	0.00598242	0.00641605	0.00403684	0.00768586	0.00312993	0.0034644	689	G	0.00582202	0.00242504	689	G	0.00849697	0.00423268	0.00812277	0.00697454	0.00374951
690	G	0.0158499	0.00781129	0.00982244	0.00500869	0.00459734	0.00824832	0.00462455	0.00715499	0.00300012	0.00438979	690	G	0.00590959	0.00546087	690	G	0.0150833	0.00649072	0.0145396	0.0415654	0.00364647
691	C	0.0235814	0.0161286	0.0155106	0.00697379	0.00527353	0.0166713	0.00665836	0.00901234	0.00473873	0.00874407	691	C	0.0128678	0.0126447	691	C	0.0192738	0.0134046	0.0120633	0.0434809	0.006518
692	C	0.0698016	0.0375199	0.0348701	0.0147777	0.0121164	0.0358245	0.0187264	0.0176097	0.0138633	0.0212256	692	C	0.0256054	0.0472814	692	C	0.0470201	0.0229142	0.0298126	0.0679757	0.0141297
693	T	0.0413896	0.0431168	0.0675189	0.0453664	0.0240073	0.0672587	0.0673365	0.0382731	0.0394179	0.0473096	693	T	0.0274752	0.0681895	693	T	0.0368132	0.0327208	0.0221734	0.0149455	0.0156743
694	T	0.0156452	0.016089	0.11528	0.0461227	0.0331789	0.06934	0.0512172	0.0405572	0.0310631	0.0277087	694	T	0.0117472	0.0146057	694	T	0.0147763	0.019218	0.0107514	0.0111602	0.00971755
695	T	0.031122	0.0399317	0.267801	0.163561	0.0846696	0.212941	0.165392	0.116443	0.107748	0.153783	695	T	0.0351849	0.0366343	695	T	0.0307408	0.0309636	0.0304196	0.0462546	0.0468631
696	C	0.0233118	0.0447159	0.0270949	0.0246175	0.0131836	0.0276573	0.0218119	0.0155062	0.0164669	0.0250564	696	C	0.0354426	0.0434798	696	C	0.0236346	0.0197254	0.0139689	0.0159377	0.0273061
697	C	0.0115746	0.0116472	0.0120276	0.00616217	0.00788337	0.00942134	0.00565924	0.00591669	0.00516611	0.00529147	697	C	0.00966407	0.018236	697	C	0.0148125	0.00737762	0.00952271	0.0169571	0.00744112
698	T	0.0332761	0.0359215	0.0428864	0.0222184	0.0148428	0.0311403	0.0220335	0.0181786	0.0161011	0.0314083	698	T	0.0320518	0.154432	698	T	0.0411501	0.0237796	0.0255904	0.0394688	0.036459
699	T	0.0190079	0.0232248	0.0346646	0.0175061	0.0126567	0.0237437	0.0203532	0.0141122	0.0133354	0.0270906	699	T	0.0259625	0.0130466	699	T	0.0261185	0.0248546	0.0092346	0.01321	0.0145175
700	C	0.0173276	0.0201734	0.0133659	0.00938809	0.00737776	0.0116895	0.00868378	0.00921135	0.00918439	0.0110909	700	C	0.0150968	0.0134869	700	C	0.0269189	0.0134734	0.0085803	0.00561374	0.0100688
701	T	0.00838104	0.00820869	0.00894035	0.00637804	0.00818587	0.00898273	0.00624064	0.00815729	0.00553596	0.00695943	701	T	0.00583542	0.004524	701	T	0.0131941	0.00744321	0.0107692	0.0141705	0.00721488
702	G	0.00549205	0.00493647	0.00596254	0.0029669	0.00479969	0.00395434	0.00222418	0.00257404	0.00185658	0.00411941	702	G	0.00374848	0.00233383	702	G	0.0123628	0.00328919	0.0062443	0.0109662	0.00446158
703	G	0.00542751	0.00690624	0.00729802	0.00461101	0.00474293	0.00540394	0.00286696	0.00299288	0.00190728	0.00501437	703	G	0.00705635	0.0031335	703	G	0.0154148	0.00803193	0.00485984	0.00700449	0.00535941
704	C	0.0204056	0.0255341	0.0183262	0.015377	0.0126694	0.0162649	0.00941544	0.0104415	0.00755829	0.0147243	704	C	0.0236669	0.0133584	704	C	0.0465033	0.0301724	0.0140428	0.0192821	0.0213712
705	T	0.0342722	0.0396598	0.0371384	0.0271463	0.0237976	0.0294115	0.0262293	0.0279504	0.0274444	0.0189017	705	T	0.0328588	0.0193742	705	T	0.0497215	0.0271143	0.0387353	0.0343721	0.0222734
706	A	0.0161834	0.0183222	0.0233317	0.0154052	0.016939	0.0163774	0.0151415	0.018585	0.0143172	0.0125411	706	A	0.0138315	0.00796627	706	A	0.0249798	0.0185533	0.0327364	0.0304437	0.0122565
707	A	0.0293796	0.0444184	0.041169	0.0302817	0.0275588	0.0346903	0.0314659	0.0408515	0.0356067	0.0369959	707	A	0.034146	0.272	707	A	0.0489174	0.0312761	0.0562345	0.0366714	0.0210315
708	C	0.00882216	0.0140437	0.00989087	0.011155	0.0103789	0.00892729	0.00908186	0.0129261	0.00748697	0.00843783	708	C	0.00782348	0.0540447	708	C	0.0161724	0.00971764	0.0147837	0.00929952	0.00852888
709	C	0.0211838	0.0306935	0.01353	0.0175548	0.0180648	0.0135762	0.0160745	0.0201303	0.014122	0.0115209	709	C	0.0167455	0.00945331	709	C	0.0328846	0.022441	0.0345657	0.0140379	0.0170479
710	T	0.0348679	0.0397277	0.0264708	0.0237767	0.0262479	0.0212385	0.033224	0.04373	0.0314483	0.0203827	710	T	0.033148	0.0128195	710	T	0.0414823	0.0494603	0.0586476	0.0213472	0.0200185
711	T	0.00967868	0.0111881	0.00926099	0.00843679	0.0116845	0.00729849	0.0100299	0.0219011	0.0079682	0.00576261	711	T	0.00789743	0.00438659	711	T	0.0168464	0.0136952	0.0139351	0.00813097	0.00748537
712	G	0.0191917	0.0272654	0.0110854	0.012301	0.0109426	0.00919667	0.00997377	0.0332381	0.0083956	0.0117201	712	G	0.0206493	0.00914753	712	G	0.0318109	0.0200501	0.0162045	0.00785307	0.0130781
713	A	0.0408661	0.0776092	0.0312736	0.028952	0.0396228	0.0270357	0.0433055	0.0971781	0.0416086	0.03891	713	A	0.0628964	0.0242846	713	A	0.0569004	0.0415007	0.055092	0.0258164	0.0317839
714	G	0.00643381	0.00828316	0.0090529	0.00677836	0.0113413	0.00621802	0.00930041	0.0209872	0.00616481	0.00673331	714	G	0.00455062	0.00726087	714	G	0.0107635	0.0069009	0.0143649	0.00383083	0.00517522
715	T	0.0348592	0.0416577	0.0336681	0.0217164	0.0234281	0.0295239	0.030692	0.026576	0.0323202	0.0347426	715	T	0.0434149	0.0174072	715	T	0.0287139	0.0339346	0.0203302	0.0137839	0.0162343
716	C	0.00903522	0.0102077	0.00755307	0.00697769	0.00943573	0.00802356	0.00904812	0.00748248	0.00739812	0.00733471	716	C	0.0122245	0.00419363	716	C	0.00921382	0.0111954	0.0097044	0.00562314	0.00998764
717	C	0.00928022	0.0110791	0.00682267	0.00797522	0.0115273	0.00698794	0.00859015	0.00817522	0.00812078	0.00681086	717	C	0.0113226	0.00459879	717	C	0.0126008	0.0120285	0.0144571	0.00638961	0.0123063
718	T	0.0457337	0.0427425	0.0621829	0.0566965	0.0481413	0.0610263	0.0557925	0.0568395	0.0502094	0.067789	718	T	0.0599134	0.0247553	718	T	0.0356569	0.0526301	0.0461938	0.0351729	0.110076
719	T	0.0111616	0.0126828	0.0331982	0.0313302	0.0321441	0.025026	0.0301433	0.0257267	0.0227346	0.0270507	719	T	0.0159154	0.00517983	719	T	0.0143989	0.0141224	0.129919	0.110854	0.18022
720	G	0.0210112	0.021743	0.0300804	0.0305983	0.0291126	0.0228533	0.0254483	0.0377291	0.0240511	0.0336236	720	G	0.0310792	0.00851018	720	G	0.0250901	0.0189124	0.186491	0.112043	0.173846
721	T	0.0121178	0.00987832	0.0131781	0.0107395	0.0189767	0.0104233	0.0133896	0.0195712	0.0115124	0.00982199	721	T	0.015105	0.0043254	721	T	0.0150766	0.0136319	0.0182092	0.014087	0.0184987
722	G	0.0180789	0.020303	0.0381909	0.0320645	0.0494065	0.0287943	0.0263058	0.0293033	0.0224621	0.0363102	722	G	0.0214014	0.00827782	722	G	0.0210768	0.0151261	0.205158	0.184697	0.220656
723	G	0.00940935	0.0089586	0.00749446	0.00431826	0.00705509	0.00557494	0.00433173	0.00388092	0.00467152	0.00600333	723	G	0.00859482	0.00344414	723	G	0.0123578	0.0109423	0.0057669	0.00511458	0.00814701
724	C	0.00988255	0.0110573	0.00813885	0.00611429	0.00781161	0.0073005	0.00388053	0.00340632	0.00370802	0.00754732	724	C	0.0177029	0.00474691	724	C	0.012739	0.0175022	0.00359458	0.00940978	0.00530167
725	T	0.0240434	0.02471	0.0193069	0.00894375	0.0118663	0.0156174	0.00735721	0.00684983	0.00713031	0.0217965	725	T	0.0433033	0.0206784	725	T	0.0215893	0.0215078	0.00545231	0.013569	0.00628565
726	C	0.0123224	0.0131044	0.00567905	0.00327948	0.00353176	0.0049908	0.00216422	0.00240599	0.00261778	0.00755579	726	C	0.020549	0.00478388	726	C	0.0141084	0.0125726	0.00176597	0.002199	0.00467903
727	T	0.0318642	0.0339098	0.0141973	0.0114143	0.0102611	0.013559	0.00866533	0.00941839	0.0227827	0.023887	727	T	0.0498065	0.0100751	727	T	0.02195	0.0427979	0.00669203	0.00644019	0.0123719
728	T	0.00891192	0.00667919	0.00524167	0.00403395	0.00542793	0.0042208	0.00324036	0.00336141	0.00460569	0.00435623	728	T	0.00693505	0.0026036	728	T	0.00818927	0.0109802	0.00312752	0.00335654	0.00480716
729	G	0.00640559	0.00595046	0.0045296	0.00434883	0.00565332	0.00345676	0.00220801	0.0025301	0.00266437	0.00506854	729	G	0.00709474	0.0048651	729	G	0.0087186	0.00788593	0.00319954	0.00502099	0.00403912
730	G	0.0221107	0.0302386	0.0106717	0.015845	0.0120909	0.0127071	0.00780687	0.013382	0.0103514	0.0170275	730	G	0.0557639	0.0240623	730	G	0.0339857	0.0516683	0.00501068	0.00946232	0.011891
731	C	0.0228361	0.0204064	0.0114551	0.0159056	0.0137291	0.0124103	0.00887178	0.0099926	0.0086321	0.0118552	731	C	0.0253268	0.0100397	731	C	0.0381975	0.0363335	0.00564779	0.011036	0.0160673
732	G	0.00924163	0.0146448	0.00776688	0.00825116	0.00798621	0.00696462	0.00467573	0.00467907	0.0038795	0.00789538	732	G	0.0166949	0.00670059	732	G	0.0133866	0.0123739	0.00339178	0.00582337	0.00556329
733	A	0.0488587	0.0678281	0.0547867	0.0371842	0.0441226	0.0561912	0.0178229	0.0283464	0.010352	0.0644969	733	A	0.0721847	0.0264527	733	A	0.0678391	0.0761438	0.016688	0.0469676	0.0316186
734	A	0.0256121	0.0370463	0.0489706	0.0279722	0.028062	0.0473393	0.0187979	0.0265958	0.0142708	0.072532	734	A	0.0698751	0.219388	734	A	0.0234218	0.0238138	0.00890029	0.0253016	0.0150966
735	C	0.0191986	0.0200197	0.0212967	0.0155264	0.0141482	0.0240369	0.0103502	0.00893217	0.00840136	0.0272328	735	C	0.0339157	0.196888	735	C	0.0142824	0.0160874	0.00328859	0.00791136	0.00790097
736	C	0.0182468	0.0105354	0.0135239	0.0106909	0.0120544	0.0120719	0.00840615	0.0055212	0.00780417	0.0112455	736	C	0.0147518	0.00678849	736	C	0.0125831	0.0154195	0.00400578	0.00815545	0.00603852
737	A	0.0850054	0.0687671	0.0480066	0.0399759	0.0376335	0.0407273	0.0393819	0.0315428	0.0385726	0.0487542	737	A	0.0690101	0.0439406	737	A	0.0735578	0.0566443	0.018249	0.047397	0.022871
738	G	0.00873895	0.00906909	0.0116949	0.0110873	0.0133218	0.00812485	0.00970826	0.00613269	0.00784547	0.0096461	738	G	0.00742368	0.00851689	738	G	0.0102373	0.00831933	0.00502727	0.00452937	0.00458014
739	G	0.0450167	0.0413715	0.0257007	0.0388427	0.0264647	0.0232095	0.02728	0.0279845	0.0215963	0.0238735	739	G	0.0369239	0.0154976	739	G	0.0465551	0.0456032	0.0262655	0.0367556	0.0195697
740	A	0.148823	0.254021	0.138776	0.189371	0.0972882	0.186279	0.172393	0.239519	0.252925	0.236512	740	A	0.263878	0.0738323	740	A	0.118375	0.161728	0.0444706	0.0372841	0.0486699
741	C	0.0578566	0.0621446	0.0519277	0.0582892	0.0494025	0.0504369	0.0606672	0.0351246	0.061836	0.0504145	741	C	0.052139	0.212573	741	C	0.0358593	0.0467676	0.0159718	0.0224977	0.0291288
742	T	0.112105	0.126362	0.102899	0.0976333	0.0688441	0.127089	0.0848608	0.0887726	0.105373	0.127515	742	T	0.127032	0.334131	742	T	0.0607008	0.0947037	0.0378709	0.0423336	0.0473698
743	T	0.105603	0.0966496	0.129646	0.108422	0.0817458	0.140198	0.0974813	0.100285	0.110017	0.123336	743	T	0.0950613	0.0345491	743	T	0.0612932	0.0820148	0.042413	0.0442885	0.0389875
744	T	0.0405786	0.0306209	0.0261762	0.0205824	0.0278561	0.0270011	0.0286177	0.0206941	0.0337852	0.0232299	744	T	0.026369	0.01436	744	T	0.020435	0.0511705	0.0133354	0.0123934	0.0100354
745	T	0.0891957	0.0903211	0.111011	0.0933544	0.065856	0.114648	0.112586	0.103331	0.117864	0.100176	745	T	0.0736705	0.0259771	745	T	0.0576806	0.0657606	0.065153	0.0733947	0.0401804
746	A	0.105121	0.111775	0.0855699	0.0680756	0.0489318	0.0852808	0.0844881	0.103727	0.0992391	0.111092	746	A	0.0951765	0.0275807	746	A	0.0543226	0.0753399	0.0171607	0.0272533	0.0191145
747	C	0.0644529	0.0629859	0.0646132	0.0417242	0.0364557	0.0509592	0.0485651	0.0270739	0.0433608	0.0547617	747	C	0.0497373	0.0421477	747	C	0.0569122	0.0367615	0.00771429	0.0125724	0.0189226
748	T	0.0691232	0.0589494	0.0504445	0.0283945	0.0274653	0.0428952	0.0221022	0.0204563	0.0300515	0.0482868	748	T	0.0536431	0.0244449	748	T	0.0409568	0.103098	0.0100556	0.0106467	0.0220363
749	T	0.0902417	0.0709466	0.0670093	0.0362336	0.0323871	0.0570401	0.0340403	0.0231953	0.0561663	0.0621796	749	T	0.0574708	0.0338359	749	T	0.0535965	0.111607	0.0151977	0.0153281	0.0288007
750	T	0.0436325	0.0514932	0.0490038	0.0206335	0.0243601	0.0377372	0.0183838	0.0179834	0.0201182	0.0493388	750	T	0.0345442	0.0209127	750	T	0.0484216	0.044591	0.0113514	0.0164938	0.0222814
751	G	0.0267123	0.0298235	0.0355139	0.0146309	0.0187157	0.0234235	0.0116651	0.0110776	0.00920955	0.0304763	751	G	0.0182944	0.0121054	751	G	0.0334417	0.01877	0.00940651	0.0221168	0.012905
752	A	0.0411861	0.0443492	0.0412995	0.0257724	0.0221605	0.0435267	0.025449	0.0247314	0.0286443	0.0578706	752	A	0.0542929	0.0250913	752	A	0.0391142	0.0454286	0.0116344	0.019787	0.0181439
753	A	0.0394255	0.0329345	0.0454332	0.0160121	0.0219749	0.033248	0.023372	0.0174349	0.0273679	0.0398793	753	A	0.0323674	0.0200326	753	A	0.0325678	0.0273168	0.0108623	0.0191274	0.0122668
754	A	0.0408733	0.0320125	0.0333381	0.0180295	0.0210107	0.0298914	0.0266081	0.0162349	0.034316	0.031441	754	A	0.0254725	0.023144	754	A	0.0287321	0.0318575	0.0133077	0.0143233	0.0147906
755	A	0.0294219	0.0260357	0.0421247	0.0144805	0.023583	0.0286122	0.0172759	0.0183031	0.0148151	0.031435	755	A	0.0263722	0.0412989	755	A	0.029324	0.023172	0.0110747	0.0286752	0.0129689
756	A	0.0319587	0.0297796	0.048207	0.0173659	0.0278122	0.0347982	0.0229323	0.0179968	0.0156671	0.0511916	756	A	0.0317188	0.0284986	756	A	0.0312535	0.0230896	0.0109609	0.035955	0.0160091
757	A	0.0376918	0.0489399	0.0593769	0.0261466	0.032113	0.0504413	0.0254918	0.0333064	0.0217254	0.0867353	757	A	0.0608856	0.0681834	757	A	0.0331658	0.0381651	0.0143116	0.0351264	0.0248629
758	T	0.0279531	0.0254284	0.0380886	0.0145286	0.0218479	0.0286593	0.0175025	0.0140533	0.0213028	0.0319559	758	T	0.0230687	0.0207913	758	T	0.0219522	0.0307804	0.012825	0.0218493	0.0198054
759	T	0.0352244	0.0300383	0.0350623	0.0140288	0.0223366	0.0257274	0.0138734	0.0109487	0.0123423	0.0271181	759	T	0.0304286	0.00989173	759	T	0.0241608	0.0517278	0.00877007	0.017743	0.0247096
760	A	0.0141382	0.0119152	0.012989	0.00400408	0.00893147	0.00736177	0.00320958	0.00478759	0.00218182	0.00829885	760	A	0.00982955	0.00393886	760	A	0.0119143	0.0124217	0.00717359	0.020191	0.0109812
761	G	0.00851495	0.0116933	0.0136933	0.00620352	0.00998233	0.0108281	0.0048125	0.00460149	0.00236729	0.0147073	761	G	0.0122103	0.00903516	761	G	0.0134438	0.00890673	0.00579625	0.00905755	0.0103103
762	A	0.0126596	0.0104376	0.0157086	0.00760251	0.0192554	0.0105076	0.00700487	0.00711047	0.00471332	0.0109196	762	A	0.0118551	0.00614526	762	A	0.0219985	0.0141055	0.0175033	0.0263803	0.0210703
763	G	0.0188807	0.0236493	0.021642	0.016234	0.0186999	0.0188252	0.012119	0.00864054	0.00646733	0.0231874	763	G	0.0212087	0.0170726	763	G	0.0326443	0.0207253	0.0146307	0.0118515	0.0270234
764	T	0.0192352	0.0148013	0.0191366	0.012723	0.0230143	0.0147349	0.0136179	0.0088879	0.0115281	0.0133477	764	T	0.0168074	0.0110478	764	T	0.0346245	0.0169967	0.0214952	0.0224295	0.0309027
765	G	0.0222782	0.0203308	0.0185151	0.012933	0.01811	0.0130103	0.014196	0.0121176	0.0157292	0.0156609	765	G	0.0120915	0.0134745	765	G	0.0279938	0.0153725	0.0239556	0.0117215	0.0236859
766	T	0.0461437	0.0411311	0.0365543	0.0412863	0.0413294	0.045458	0.0289951	0.0282702	0.0345923	0.0374973	766	T	0.0433434	0.0202436	766	T	0.0629839	0.0428943	0.0381356	0.0513151	0.0521494
767	T	0.0416018	0.0447156	0.0241352	0.0240725	0.0245633	0.0311743	0.0158826	0.0230697	0.0229612	0.0327127	767	T	0.0641833	0.01645	767	T	0.0343968	0.0425204	0.0196003	0.0429515	0.0310355
768	C	0.022135	0.0205712	0.0171539	0.00885587	0.013924	0.0155499	0.00653367	0.010633	0.00531953	0.0170523	768	C	0.0216082	0.00932507	768	C	0.023931	0.01174	0.00972126	0.0323046	0.0189874
769	A	0.0254004	0.0159547	0.0155975	0.0133165	0.024114	0.014729	0.0116704	0.0139584	0.0153534	0.0164167	769	A	0.0182216	0.00872419	769	A	0.0235371	0.030892	0.0221906	0.0484425	0.0233831
770	A	0.0153294	0.0119726	0.020339	0.0124416	0.0222925	0.0150369	0.00875831	0.0101169	0.00766283	0.0191489	770	A	0.0157391	0.0219445	770	A	0.0212512	0.00852217	0.016036	0.0302324	0.0165592
771	A	0.00901356	0.00719067	0.0143282	0.00839326	0.0184295	0.00941344	0.00605695	0.00610892	0.00363941	0.0122917	771	A	0.00767708	0.0154587	771	A	0.0169758	0.00549202	0.012594	0.0244843	0.0128544
772	G	0.00368134	0.00301717	0.0058487	0.00469425	0.00819156	0.00442428	0.0029518	0.00291384	0.00188636	0.00549123	772	G	0.00326119	0.0229673	772	G	0.00626966	0.00411871	0.0048954	0.00895761	0.00541332
773	C	0.0132909	0.0119516	0.00986774	0.00921309	0.0121581	0.00977782	0.00617049	0.0052908	0.00503149	0.0105179	773	C	0.014496	0.00704074	773	C	0.022052	0.0131339	0.0111887	0.0117359	0.0239636
774	A	0.0189965	0.0131331	0.0138823	0.00837811	0.0174199	0.0135356	0.00752422	0.00928151	0.00443995	0.0147443	774	A	0.0123028	0.00722587	774	A	0.0190977	0.0110143	0.0135767	0.0309141	0.0191373
775	G	0.0025799	0.00165436	0.0070924	0.00339504	0.0121583	0.00465332	0.00373611	0.00363394	0.00190061	0.00536612	775	G	0.00168625	0.00410752	775	G	0.00444191	0.0017697	0.00793923	0.00709013	0.00498086
776	G	0.0230446	0.0299806	0.0161331	0.0296499	0.0239965	0.0211338	0.0145061	0.0119011	0.00975623	0.0209333	776	G	0.0291376	0.0132217	776	G	0.049584	0.0314103	0.021793	0.0182235	0.0437127
777	C	0.0163863	0.0168457	0.0145058	0.0119549	0.0180694	0.012995	0.0119797	0.0117707	0.0100241	0.0145799	777	C	0.0168125	0.00816559	777	C	0.0258503	0.0162702	0.0173483	0.0150628	0.0347721
778	G	0.0170305	0.0218439	0.0158379	0.0165907	0.0172766	0.0169623	0.010651	0.0132409	0.00541099	0.0236073	778	G	0.0191294	0.0134223	778	G	0.0211191	0.0173868	0.0166445	0.0164342	0.03244
779	T	0.030368	0.0344227	0.0435514	0.0513416	0.0428368	0.0611795	0.0310644	0.0333163	0.017229	0.0503932	779	T	0.0353236	0.0217403	779	T	0.0394599	0.0313097	0.0517421	0.0654162	0.130299
780	A	0.0434404	0.0495006	0.0750877	0.0908615	0.0660879	0.100766	0.0578946	0.109881	0.0546467	0.101212	780	A	0.0606244	0.035017	780	A	0.028127	0.0258209	0.174158	0.258054	0.150396
781	T	0.0230855	0.0156195	0.0823439	0.13664	0.104959	0.0911054	0.091848	0.0690194	0.0653954	0.0739012	781	T	0.0197425	0.122076	781	T	0.0183552	0.0128382	0.151979	0.147405	0.165572
782	T	0.0186351	0.0160873	0.0442287	0.0797267	0.0578761	0.040541	0.0516783	0.0313114	0.0300443	0.0437859	782	T	0.0141151	0.0145949	782	T	0.0227241	0.0132301	0.126301	0.116279	0.277671
783	G	0.00269166	0.00267015	0.0234528	0.020803	0.0325975	0.0160658	0.012776	0.00912592	0.00569159	0.0185018	783	G	0.00250376	0.00181777	783	G	0.00379892	0.00316846	0.0935787	0.104261	0.0768875
784	C	0.00922391	0.00940649	0.00881759	0.00874711	0.0117267	0.00849247	0.00603864	0.00797478	0.0061815	0.0079798	784	C	0.00977646	0.00530421	784	C	0.0120661	0.0134328	0.00782767	0.00660259	0.0112816
785	T	0.0303688	0.04166	0.0250549	0.0197745	0.0205229	0.030329	0.0183295	0.0260159	0.0318651	0.0416931	785	T	0.051524	0.021841	785	T	0.0193769	0.0330752	0.0158287	0.0140086	0.0143788
786	C	0.0102517	0.00969652	0.00924008	0.00720883	0.00847622	0.00572108	0.00747358	0.00619273	0.00816243	0.00711646	786	C	0.00659481	0.00577553	786	C	0.0113865	0.00882923	0.00655588	0.00350837	0.0106239
787	G	0.0174154	0.0193857	0.0126856	0.0107628	0.018042	0.0104922	0.0111592	0.00950941	0.00697483	0.012443	787	G	0.0128738	0.0136244	787	G	0.0248241	0.0186892	0.0127013	0.00934363	0.0121738
788	A	0.0596264	0.0671308	0.0445775	0.0437802	0.0479388	0.056587	0.0419487	0.0537911	0.0410906	0.0646789	788	A	0.0532113	0.0466485	788	A	0.064915	0.069414	0.0349362	0.0246661	0.0337358
789	A	0.08292	0.13093	0.075276	0.0638911	0.0652691	0.0887977	0.0774695	0.0890764	0.12538	0.135563	789	A	0.156566	0.126739	789	A	0.0531977	0.0603028	0.0331225	0.0217961	0.0240851
790	T	0.107144	0.0804201	0.0751155	0.0543336	0.0771981	0.06995	0.103095	0.0723815	0.141079	0.0696622	790	T	0.0520338	0.118938	790	T	0.0556481	0.076881	0.0419101	0.0177999	0.0329924
791	A	0.113479	0.121778	0.0713215	0.0637901	0.0900093	0.0735128	0.0687628	0.0925102	0.0875712	0.10392	791	A	0.13062	0.0581778	791	A	0.0604898	0.117494	0.0377894	0.0317346	0.0369378
792	T	0.0801181	0.0797377	0.101437	0.077196	0.145461	0.0970502	0.111347	0.0516039	0.0600845	0.084073	792	T	0.076296	0.0859049	792	T	0.0529089	0.0420865	0.0496207	0.0532458	0.0442214
793	A	0.0948212	0.0901579	0.0583186	0.0501055	0.065104	0.0562424	0.0536394	0.051392	0.0470654	0.0649795	793	A	0.0955901	0.0496198	793	A	0.0606482	0.087499	0.0273436	0.0355748	0.0307399
794	T	0.0948202	0.0665232	0.0830131	0.0554339	0.0561975	0.0786268	0.0918671	0.0571793	0.0974432	0.0759214	794	T	0.0483288	0.0718791	794	T	0.0606432	0.0610979	0.0444578	0.0412968	0.0495284
795	T	0.0352108	0.0203363	0.046086	0.030722	0.0305138	0.0453644	0.0298371	0.0279084	0.0286246	0.0334937	795	T	0.0160434	0.0109283	795	T	0.0209359	0.0365326	0.0545025	0.124238	0.0729686
796	A	0.0242371	0.0200571	0.0222423	0.0104178	0.0150744	0.0147186	0.0108336	0.0111113	0.0088822	0.0192657	796	A	0.0129029	0.0117343	796	A	0.0240319	0.0189023	0.0107655	0.023894	0.0109852
797	G	0.0296219	0.0526193	0.0158995	0.025548	0.0285278	0.0254244	0.0115838	0.0166105	0.00831103	0.0373553	797	G	0.0339008	0.0359788	797	G	0.0457447	0.0474375	0.0159585	0.0365149	0.021552
798	C	0.00982429	0.00823495	0.00842932	0.00523858	0.00617163	0.00647445	0.00524856	0.00585694	0.00360666	0.00573349	798	C	0.00668216	0.00529363	798	C	0.0122027	0.00999379	0.00434476	0.00474851	0.00590405
799	A	0.056427	0.0410416	0.0318716	0.0242077	0.020773	0.0290381	0.0178985	0.0277548	0.0247895	0.0387099	799	A	0.0403728	0.0269394	799	A	0.0350338	0.0510422	0.0146509	0.0255661	0.0161116
800	T	0.0325828	0.0239091	0.0247067	0.0181259	0.014397	0.0170946	0.0219722	0.0176996	0.028923	0.0198541	800	T	0.0119809	0.0302553	800	T	0.0330776	0.0251561	0.0158273	0.00448147	0.0182106
801	G	0.0074686	0.00572895	0.00851958	0.00480568	0.00587889	0.00426737	0.0048638	0.00482099	0.00536435	0.0054945	801	G	0.00311901	0.00567211	801	G	0.0118022	0.00692854	0.0081679	0.00306493	0.00643122
802	G	0.0218569	0.0240585	0.0158803	0.0184894	0.0165513	0.0170619	0.0129567	0.0140253	0.0095873	0.0200967	802	G	0.0153084	0.019992	802	G	0.0494462	0.0306709	0.0116068	0.00807306	0.0200587
803	A	0.0321464	0.0271642	0.0250973	0.0264893	0.0221092	0.0278483	0.0248569	0.0319458	0.0339148	0.0303176	803	A	0.0233928	0.0251146	803	A	0.0376048	0.0336561	0.0179772	0.016258	0.016094
804	A	0.0589935	0.0512686	0.0460799	0.0498947	0.0292162	0.05377	0.0533992	0.0798129	0.13152	0.0813834	804	A	0.0456456	0.114646	804	A	0.0421173	0.0415178	0.0289969	0.023167	0.0205958
805	T	0.0473229	0.0418349	0.0384173	0.0352432	0.0248453	0.0395964	0.0359351	0.0429351	0.0423767	0.0429376	805	T	0.03256	0.0572912	805	T	0.0486959	0.0304271	0.01602	0.0212105	0.0163453
806	A	0.0340232	0.0278955	0.0225756	0.0210362	0.0163981	0.0215221	0.0184979	0.0247457	0.0168087	0.0255801	806	A	0.0246854	0.0211742	806	A	0.0294807	0.0279082	0.0112462	0.0156707	0.0112019
807	A	0.0335041	0.0320674	0.0235968	0.0261259	0.0165001	0.0257322	0.025392	0.0344915	0.0523931	0.0314825	807	A	0.0337486	0.0532809	807	A	0.0302275	0.0315602	0.0207298	0.0213867	0.0144984
808	T	0.0345125	0.0275759	0.0293989	0.0274303	0.020812	0.0311134	0.0298118	0.0331847	0.0443345	0.0284201	808	T	0.0207855	0.0429439	808	T	0.0299458	0.0257001	0.0186986	0.0195641	0.0152679
809	A	0.0272934	0.0188009	0.0320022	0.0328452	0.0291382	0.0239874	0.0240334	0.0268315	0.0192208	0.0225463	809	A	0.0131518	0.0143661	809	A	0.0328443	0.0173454	0.021747	0.0248244	0.0152233
810	G	0.0201888	0.0146561	0.0250381	0.0404324	0.0253158	0.0217767	0.0207859	0.0258021	0.0178651	0.0191248	810	G	0.0110732	0.0680903	810	G	0.0478386	0.0183211	0.0303207	0.0284829	0.0236698
811	A	0.026383	0.0174843	0.0411411	0.0643956	0.0499077	0.0471333	0.0357467	0.0446891	0.0276903	0.0405399	811	A	0.0252649	0.0192807	811	A	0.0523121	0.0289484	0.0436789	0.0469492	0.0280228
812	A	0.0151681	0.0126481	0.0355953	0.0337582	0.028328	0.0388156	0.0226457	0.0288947	0.0229507	0.0424653	812	A	0.0177445	0.0530896	812	A	0.0183239	0.0141401	0.0144482	0.0265277	0.010038
813	T	0.014899	0.0131011	0.0519627	0.041188	0.0404764	0.0478241	0.0271328	0.0253414	0.0313946	0.0404325	813	T	0.0106036	0.0944414	813	T	0.0147624	0.015713	0.0183686	0.0196026	0.019084
814	A	0.0133894	0.00980823	0.0223452	0.0216456	0.0223902	0.0169145	0.0136852	0.0155588	0.0104718	0.0177751	814	A	0.00910715	0.00888082	814	A	0.0190669	0.0167961	0.038635	0.0373869	0.0155942
815	G	0.00362232	0.00240301	0.0252664	0.013441	0.0235944	0.0130223	0.00667568	0.00725461	0.00476415	0.0116934	815	G	0.00196929	0.00611734	815	G	0.00756685	0.00328074	0.0215708	0.018949	0.0101204
816	G	0.00424791	0.00295816	0.0170039	0.0161021	0.0199958	0.00960624	0.00830219	0.00843354	0.00659042	0.00935948	816	G	0.00233677	0.00232422	816	G	0.00652862	0.00468779	0.029433	0.0205562	0.00780523
817	A	0.03979	0.0422216	0.0352434	0.0593611	0.0324743	0.0476203	0.0397792	0.0508515	0.0612212	0.06368	817	A	0.0445397	0.0236169	817	A	0.0360686	0.0447091	0.0303449	0.0347726	0.0260581
818	C	0.0051074	0.0040102	0.00537323	0.0073506	0.00680522	0.00443077	0.00411258	0.00455609	0.0030771	0.00468461	818	C	0.0029841	0.00703953	818	C	0.0081725	0.00640916	0.00624836	0.00377522	0.00744616
819	G	0.026264	0.021964	0.0188751	0.036459	0.0268635	0.0242966	0.024548	0.0186011	0.0123618	0.0262065	819	G	0.0187081	0.0144839	819	G	0.0422734	0.0367328	0.0328682	0.0117229	0.033973
820	T	0.018167	0.0192014	0.0160114	0.0275553	0.0162119	0.0229534	0.0204282	0.0180268	0.0111388	0.0284929	820	T	0.0192101	0.00983778	820	T	0.0194549	0.018859	0.0377921	0.0182176	0.0888974
821	T	0.013802	0.00995447	0.0164826	0.0235395	0.0235947	0.01693	0.0175471	0.0153726	0.0121195	0.011593	821	T	0.00955293	0.00672993	821	T	0.0115059	0.016308	0.05231	0.057208	0.0218827
822	T	0.0128464	0.0103479	0.0111723	0.0169167	0.0125441	0.00966218	0.0145586	0.00937097	0.00885002	0.00957406	822	T	0.00759683	0.00636356	822	T	0.0184989	0.0119393	0.013442	0.00989451	0.0185148
823	G	0.00885079	0.00866042	0.00780339	0.0104651	0.00945403	0.00635572	0.00660338	0.0057	0.00430851	0.00697382	823	G	0.00650645	0.00500991	823	G	0.0181798	0.00933959	0.0144647	0.00736646	0.0172619
824	G	0.010376	0.00776909	0.00731201	0.0131384	0.0141281	0.00780143	0.0093114	0.00924737	0.00518807	0.00628535	824	G	0.0083668	0.00503589	824	G	0.0253168	0.0130485	0.0232194	0.00498226	0.0160998
825	T	0.0123707	0.0165835	0.0112584	0.0199986	0.0190006	0.0157869	0.0141026	0.0164647	0.0129708	0.0138694	825	T	0.0169994	0.00869525	825	T	0.0169712	0.0184074	0.0219903	0.00818676	0.0147047
826	T	0.0168877	0.0194099	0.0123764	0.0201686	0.0145731	0.0180715	0.0191291	0.0191633	0.0251521	0.0200683	826	T	0.0162213	0.0101868	826	T	0.0146582	0.0221322	0.0203992	0.00764948	0.0150848
827	C	0.0254096	0.028388	0.0152736	0.0270916	0.0143708	0.0165261	0.0328122	0.0281008	0.0350236	0.0175987	827	C	0.0152623	0.0146824	827	C	0.0274449	0.0288469	0.0323291	0.00650812	0.0294076
828	T	0.0174858	0.0146351	0.0105642	0.017686	0.0166249	0.0133387	0.0162403	0.0159044	0.0145067	0.0124621	828	T	0.011649	0.00818311	828	T	0.0154005	0.023792	0.0284991	0.0112909	0.013398
829	A	0.0433171	0.0480737	0.0211728	0.0361884	0.0267698	0.0305854	0.0243594	0.0469697	0.0292844	0.0471272	829	A	0.054644	0.0254862	829	A	0.0292936	0.0550607	0.0286859	0.0560385	0.022976
830	T	0.0233226	0.0212815	0.0198897	0.0274867	0.0224711	0.0245083	0.0240579	0.0227672	0.0233116	0.0249285	830	T	0.0214403	0.0154499	830	T	0.0205567	0.0215917	0.0181098	0.016138	0.0154663
831	T	0.0286207	0.0241971	0.0155238	0.0233421	0.0185365	0.0192136	0.0230971	0.0240368	0.0289926	0.0190197	831	T	0.0171543	0.0105433	831	T	0.0247095	0.0441125	0.0173468	0.0127686	0.0210976
832	T	0.0580061	0.0501879	0.0281526	0.0439768	0.0365126	0.0352525	0.0374545	0.0324734	0.0339126	0.0370304	832	T	0.0499715	0.0235322	832	T	0.0518319	0.0544894	0.0408528	0.0753276	0.0370158
833	T	0.0142336	0.0132505	0.0108597	0.016467	0.0142575	0.0106223	0.0126694	0.0101766	0.00832168	0.0117379	833	T	0.00967952	0.00678584	833	T	0.0223988	0.0147922	0.0106431	0.00804096	0.0156822
834	G	0.0190088	0.0149254	0.0119628	0.0192732	0.0148395	0.0135873	0.0161795	0.0151864	0.0119374	0.0127458	834	G	0.0164396	0.00805035	834	G	0.0245217	0.0170497	0.0126439	0.00509429	0.0156785
835	T	0.0509574	0.0428934	0.0268673	0.0456777	0.0371515	0.0325874	0.0669359	0.0435207	0.0638888	0.0276479	835	T	0.037992	0.02656	835	T	0.0559345	0.0507588	0.0595001	0.0133022	0.0462739
836	T	0.0288046	0.0301657	0.0194591	0.0342354	0.0272658	0.0178641	0.0455528	0.0269864	0.0331436	0.017965	836	T	0.018732	0.0171845	836	T	0.0365683	0.0282701	0.0284101	0.0065219	0.0309036
837	G	0.0115581	0.0129627	0.00935142	0.0110825	0.0141783	0.00753035	0.0122079	0.00856822	0.00751858	0.00950648	837	G	0.00820185	0.00805204	837	G	0.0210265	0.0118227	0.0152363	0.0049233	0.0186044
838	G	0.0417392	0.0427719	0.0282738	0.0368981	0.0333169	0.0302067	0.0409847	0.0318566	0.02585	0.0334831	838	G	0.0326891	0.0255082	838	G	0.0720959	0.046601	0.0394994	0.00807452	0.0503086
839	T	0.0535782	0.0488813	0.0316739	0.0414442	0.0331162	0.038846	0.0671472	0.0475502	0.0652166	0.0345964	839	T	0.0345355	0.028523	839	T	0.0415593	0.0472928	0.0469321	0.00883858	0.0396035
840	T	0.049825	0.0837215	0.0297607	0.0395764	0.0444943	0.0420256	0.0490311	0.0370458	0.0455266	0.0506362	840	T	0.0692894	0.0363224	840	T	0.0426744	0.0495178	0.0352721	0.0121818	0.0445259
841	T	0.0298338	0.0366509	0.0214361	0.025786	0.0201458	0.0259287	0.0264504	0.023008	0.0269244	0.0344582	841	T	0.0357217	0.0193562	841	T	0.0277004	0.031859	0.0150514	0.00886629	0.0234819
842	C	0.015949	0.0139657	0.0100009	0.0140473	0.0127324	0.0101251	0.0142506	0.0120214	0.0135076	0.00859103	842	C	0.0117738	0.00945313	842	C	0.0170967	0.0153284	0.0111898	0.00648503	0.0153449
843	T	0.0546738	0.0501766	0.0314446	0.0462287	0.0291515	0.0373363	0.0468116	0.0390665	0.0501527	0.0372663	843	T	0.0487226	0.038089	843	T	0.0488808	0.0434202	0.0329951	0.0203699	0.0394035
844	A	0.073491	0.0724871	0.0429417	0.0556818	0.045235	0.0405686	0.059793	0.062759	0.0520375	0.0440039	844	A	0.047787	0.0540042	844	A	0.0916104	0.0456977	0.0629582	0.0292366	0.0575065
845	G	0.0176387	0.0188259	0.0162602	0.0214145	0.0190685	0.0117669	0.0247601	0.0243984	0.0189522	0.0132622	845	G	0.0117831	0.018732	845	G	0.0291148	0.0106609	0.0293431	0.00937023	0.0223574
846	G	0.0109944	0.0126664	0.00782293	0.0141386	0.0104891	0.00547443	0.0188377	0.0269655	0.0157161	0.00582053	846	G	0.00845173	0.00753902	846	G	0.01563	0.00774657	0.0175133	0.00302226	0.0113432
847	A	0.0818585	0.111098	0.0337888	0.11459	0.0519313	0.0676746	0.11732	0.197266	0.15665	0.0713719	847	A	0.0816136	0.0586346	847	A	0.114124	0.0721912	0.0691764	0.0265594	0.0642229
848	C	0.0776593	0.0863947	0.0376157	0.0803429	0.0363074	0.0518553	0.0807789	0.0879417	0.098076	0.0507855	848	C	0.0563185	0.0827694	848	C	0.0654873	0.0415931	0.0425853	0.0144781	0.0461277
849	C	0.015211	0.0173989	0.00857618	0.0180744	0.0122961	0.00864891	0.0225203	0.0236302	0.0213398	0.00721694	849	C	0.00929412	0.0117453	849	C	0.0150938	0.00935133	0.0173919	0.00439358	0.0137381
850	A	0.0712697	0.062469	0.0320621	0.050439	0.038218	0.0403522	0.0569649	0.0967675	0.0844428	0.0498231	850	A	0.0748856	0.0480525	850	A	0.0459671	0.0800511	0.0373271	0.0213577	0.0380409
851	T	0.0861047	0.111766	0.0546121	0.0811611	0.0486468	0.0781944	0.0995399	0.114775	0.163909	0.0955363	851	T	0.0978537	0.141657	851	T	0.0599025	0.053436	0.0370486	0.0315888	0.0469386
852	C	0.0210646	0.0201566	0.0247185	0.0228817	0.0212722	0.0153518	0.0239543	0.0241679	0.0244959	0.0179677	852	C	0.0111429	0.0175596	852	C	0.0229122	0.0130552	0.032237	0.00964974	0.0281792
853	G	0.0242907	0.0279123	0.0208467	0.0222119	0.0248167	0.0198257	0.0261678	0.0208809	0.0180462	0.0245928	853	G	0.0197548	0.0252065	853	G	0.0323601	0.0224353	0.0232709	0.0149647	0.0254798
854	T	0.0760439	0.0760447	0.0496262	0.0619073	0.0389994	0.0698144	0.042418	0.0721017	0.0496765	0.0759523	854	T	0.0732053	0.0511844	854	T	0.0751495	0.0567615	0.0256624	0.0249656	0.048428
855	A	0.0341355	0.0257575	0.0345164	0.0351005	0.035908	0.036046	0.0448106	0.0374546	0.040245	0.038582	855	A	0.019894	0.0267414	855	A	0.0256715	0.0233611	0.0307395	0.0169036	0.0252095
856	A	0.13369	0.126113	0.124019	0.159492	0.13636	0.162419	0.1878	0.152949	0.212959	0.190576	856	A	0.124283	0.194263	856	A	0.0995783	0.0857423	0.140678	0.0497604	0.0996601
857	T	0.0336362	0.0301908	0.0439476	0.0455789	0.0600923	0.0374006	0.0650675	0.0341072	0.0463437	0.0312043	857	T	0.018849	0.0453672	857	T	0.0473997	0.0337216	0.0582836	0.0214286	0.0492661
858	G	0.0261274	0.0251356	0.0302176	0.0263483	0.0440285	0.0248385	0.0333084	0.0215555	0.0195542	0.0236729	858	G	0.0177794	0.0248106	858	G	0.0395287	0.0291123	0.0471879	0.0153039	0.0420769
859	A	0.201251	0.165841	0.143688	0.181045	0.224002	0.202897	0.268953	0.190169	0.296727	0.198913	859	A	0.158419	0.18819	859	A	0.146873	0.136613	0.205076	0.0620943	0.137899
860	T	0.0770216	0.0631215	0.0978155	0.0788364	0.107817	0.115648	0.110092	0.0851305	0.091715	0.0979714	860	T	0.0586092	0.123957	860	T	0.0607727	0.0675357	0.0795459	0.027385	0.064725
861	T	0.0372613	0.0332213	0.0338279	0.0238011	0.028194	0.034624	0.0235101	0.024387	0.0237558	0.0342138	861	T	0.0379774	0.0249246	861	T	0.0315369	0.0452543	0.0247555	0.0223628	0.0310651
862	A	0.0309904	0.0258796	0.0308492	0.0157642	0.0254095	0.0259712	0.0181804	0.0205163	0.0158126	0.0296463	862	A	0.0304834	0.0201414	862	A	0.0310107	0.0272213	0.027413	0.0302605	0.0284133
863	A	0.0296153	0.0278539	0.0334215	0.0172131	0.0257987	0.0308813	0.0196934	0.0201289	0.0181753	0.0409777	863	A	0.0366112	0.0366381	863	A	0.0297146	0.0257146	0.022233	0.0270039	0.0232409
864	T	0.0297696	0.0234324	0.0289793	0.0182089	0.0314784	0.0239185	0.0235842	0.0162897	0.0211777	0.0220876	864	T	0.0215764	0.0264872	864	T	0.0295413	0.0201268	0.0240421	0.0151847	0.0287319
865	A	0.0169566	0.0150811	0.0207331	0.0133637	0.0375169	0.0133166	0.015291	0.0227443	0.0139875	0.0144213	865	A	0.0139435	0.0108445	865	A	0.0214894	0.0147298	0.0324194	0.0251957	0.0272946
866	G	0.0139856	0.0116585	0.019265	0.0125789	0.036524	0.012994	0.0150254	0.0201491	0.0081287	0.0145668	866	G	0.0124031	0.0154289	866	G	0.0267131	0.0154733	0.028387	0.034671	0.0293276
867	G	0.00515133	0.00468101	0.00598999	0.00695462	0.0170408	0.00429199	0.00649057	0.0116158	0.00327608	0.00398069	867	G	0.00672445	0.00357676	867	G	0.0105177	0.00698958	0.0142133	0.0145637	0.0143972
868	G	0.00808318	0.00840818	0.00692196	0.00741075	0.0166626	0.00473784	0.00989099	0.0111104	0.0070836	0.00454162	868	G	0.00762078	0.00612962	868	G	0.0134774	0.00787152	0.0184835	0.0108885	0.0163303
869	A	0.0573082	0.0679999	0.0431307	0.0550092	0.0813239	0.050457	0.0711837	0.0898567	0.0732598	0.0552813	869	A	0.0800136	0.0544683	869	A	0.0599011	0.0588107	0.0608691	0.0728182	0.0565603
870	C	0.00656618	0.00651465	0.00764184	0.0048377	0.00907808	0.00489991	0.00447335	0.00629927	0.00397892	0.00532439	870	C	0.00494132	0.00697181	870	C	0.0098548	0.00571233	0.0106595	0.0127737	0.0117056
871	G	0.00170304	0.00163814	0.00241456	0.00141605	0.00300215	0.00144172	0.00115497	0.00196936	0.000918447	0.00163508	871	G	0.00160443	0.000973373	871	G	0.00293732	0.00191989	0.00401491	0.00818651	0.00292461
872	G	0.00621292	0.00474126	0.00610006	0.00384782	0.00514425	0.00400553	0.00410171	0.00424172	0.00267532	0.00455848	872	G	0.00495772	0.00394798	872	G	0.0126692	0.0125995	0.00774921	0.0110932	0.0114405
873	T	0.0171153	0.0225843	0.0215115	0.0111772	0.0104123	0.0174182	0.0129278	0.011714	0.00909731	0.0176544	873	T	0.0247371	0.0161155	873	T	0.0225006	0.0332745	0.0130601	0.0330738	0.0222862
874	C	0.00262079	0.00258445	0.00321692	0.0022178	0.00309829	0.00215907	0.00166379	0.00199336	0.00146869	0.00234291	874	C	0.00247248	0.00157561	874	C	0.00361157	0.00432012	0.00335114	0.00596791	0.00486924
875	G	0.00235672	0.00182419	0.00355762	0.00236668	0.00358923	0.00300206	0.00175352	0.00158395	0.00108689	0.00268571	875	G	0.0019563	0.00139912	875	G	0.00368698	0.00552407	0.00397643	0.00974416	0.00497694
876	G	0.00692886	0.00559436	0.00920487	0.00583322	0.00974922	0.00711065	0.00531173	0.00411059	0.00276459	0.00634051	876	G	0.00674224	0.00397721	876	G	0.0141809	0.0139734	0.0110079	0.0180771	0.0167055
877	G	0.00856478	0.00658553	0.00824224	0.00715003	0.0112855	0.00876038	0.0050252	0.00393925	0.00242027	0.00658747	877	G	0.00861508	0.00525954	877	G	0.0159611	0.0199954	0.0117644	0.0251194	0.0211376
878	G	0.0089752	0.00563358	0.0093421	0.00771916	0.0133761	0.00905527	0.00572776	0.00359708	0.0023161	0.00704995	878	G	0.00839387	0.0040643	878	G	0.0153989	0.0147938	0.013357	0.0208032	0.0183401
879	G	0.0288741	0.0233064	0.0197711	0.0182143	0.0178848	0.0209363	0.0103718	0.00790419	0.00366989	0.0190006	879	G	0.0330072	0.0166264	879	G	0.0545336	0.0689183	0.0200014	0.0522671	0.0496546
880	C	0.00648496	0.00498663	0.00883287	0.00555803	0.00652285	0.00723569	0.00410736	0.00293067	0.00175632	0.00579625	880	C	0.00767339	0.002713	880	C	0.0116644	0.0157349	0.00606551	0.0257056	0.0124818
881	A	0.020063	0.0192183	0.0225327	0.0118346	0.0103658	0.0228487	0.00800308	0.0188537	0.00445884	0.024703	881	A	0.0339978	0.0172978	881	A	0.0207864	0.022999	0.0108896	0.0404084	0.0125403
882	T	0.00591907	0.00573865	0.0355787	0.020567	0.0137433	0.0414012	0.011994	0.0150944	0.00694704	0.022591	882	T	0.00939712	0.0193812	882	T	0.00505662	0.0103461	0.00505325	0.013159	0.00506339
883	C	0.00675349	0.00661223	0.0143124	0.00873459	0.00639054	0.0124915	0.00875108	0.00374136	0.00310573	0.00720863	883	C	0.00589425	0.0043358	883	C	0.00875515	0.00754326	0.00407948	0.0174765	0.00717402
884	A	0.02065	0.0177284	0.0227129	0.0170593	0.0157013	0.0210591	0.0164879	0.0161641	0.00827018	0.018398	884	A	0.0150538	0.0114198	884	A	0.0246409	0.017382	0.020639	0.080602	0.0179752
885	G	0.00913935	0.00951272	0.0154172	0.00935298	0.0108869	0.00973963	0.00961086	0.0065585	0.0040854	0.0112659	885	G	0.0074642	0.011927	885	G	0.0148556	0.0112957	0.0128243	0.0186635	0.0117906
886	T	0.0224363	0.0291789	0.0312563	0.0251662	0.0222057	0.0336286	0.0142336	0.0172531	0.0066944	0.0363134	886	T	0.0267934	0.0165962	886	T	0.0328415	0.0436901	0.0181564	0.0314447	0.0317981
887	A	0.0198328	0.0203188	0.0263997	0.018638	0.0145347	0.0250574	0.0124793	0.0264444	0.00915532	0.0283911	887	A	0.0284202	0.0114566	887	A	0.0160143	0.0216616	0.0116579	0.0208369	0.0130383
888	T	0.023467	0.0249727	0.0280037	0.0229337	0.0183053	0.0253481	0.0222933	0.0194182	0.0212809	0.0225486	888	T	0.0193604	0.0180083	888	T	0.0210635	0.0222613	0.0229665	0.0180398	0.0200653
889	T	0.02782	0.0337323	0.0256624	0.020923	0.017058	0.0269627	0.0146652	0.018557	0.018043	0.0314085	889	T	0.0394726	0.0151746	889	T	0.0205308	0.0582463	0.0164168	0.0213545	0.0243777
890	C	0.0112233	0.0114136	0.0136939	0.00733117	0.00800116	0.0112851	0.00653334	0.00676222	0.0027446	0.012347	890	C	0.0109939	0.00678856	890	C	0.0128744	0.0112166	0.00493251	0.0150436	0.0105643
891	A	0.0169236	0.0165617	0.0200209	0.0133749	0.0143007	0.0146154	0.0100389	0.0124837	0.00492034	0.0189327	891	A	0.0190443	0.0159851	891	A	0.0139153	0.0274491	0.0147235	0.02232	0.0140259
892	A	0.0176213	0.0227103	0.0262692	0.0197853	0.0161985	0.0234327	0.0181866	0.0202357	0.0177477	0.0338099	892	A	0.0272791	0.0389039	892	A	0.0167906	0.0218961	0.0157945	0.0176369	0.0158176
893	T	0.02613	0.0298237	0.0295954	0.0263658	0.0197198	0.0244122	0.0251079	0.0177527	0.0197276	0.0272759	893	T	0.0296289	0.0302054	893	T	0.0285159	0.0273167	0.0222059	0.0204743	0.0267625
894	T	0.00713659	0.00811607	0.00971227	0.00928717	0.00804203	0.00614054	0.00846373	0.0046808	0.00445008	0.00676797	894	T	0.007074	0.00599812	894	T	0.0118496	0.0108086	0.00964345	0.00772305	0.0137863
895	G	0.0114659	0.0110716	0.0102096	0.0126247	0.00972078	0.00942113	0.00765171	0.00644486	0.00439148	0.00948441	895	G	0.00987343	0.00683148	895	G	0.0186776	0.0168635	0.00923006	0.0109848	0.0158572
896	T	0.0427657	0.0583399	0.0371046	0.0476538	0.0401959	0.0601038	0.0212865	0.0298241	0.017176	0.0546087	896	T	0.0488986	0.0323333	896	T	0.0504864	0.0781746	0.0321868	0.0424644	0.0576328
897	C	0.00705791	0.00700689	0.00957279	0.00648005	0.00718116	0.00788918	0.00450516	0.00314229	0.0021673	0.00711519	897	C	0.00831755	0.00582953	897	C	0.00731336	0.007851	0.00338895	0.00947425	0.00846451
898	A	0.0227507	0.0159371	0.0323684	0.0227912	0.03138	0.0263463	0.0125744	0.0140108	0.00713977	0.0252131	898	A	0.0191889	0.0166909	898	A	0.0209154	0.0199299	0.0174699	0.0569119	0.0235416
899	G	0.00681248	0.00551563	0.0351278	0.0195239	0.0316905	0.0214121	0.0148142	0.00739219	0.00455759	0.0186236	899	G	0.00490842	0.0113118	899	G	0.010047	0.00622778	0.0219552	0.0271889	0.0183472
900	A	0.0358958	0.0364604	0.037799	0.0370787	0.0478193	0.0376458	0.0257661	0.0216497	0.0121057	0.0336952	900	A	0.0341542	0.030002	900	A	0.0617277	0.0483066	0.0384784	0.0588235	0.0599146
901	G	0.0137033	0.0116091	0.0193905	0.0199548	0.0240084	0.0148006	0.0152587	0.0091206	0.00656379	0.0152658	901	G	0.0108865	0.0221847	901	G	0.0222376	0.012431	0.0236296	0.0256282	0.0225106
902	G	0.0527058	0.0477097	0.0421409	0.070824	0.0492033	0.0488266	0.0475162	0.0346151	0.024217	0.0513395	902	G	0.0494708	0.0375129	902	G	0.0755757	0.0596107	0.0497566	0.0325744	0.0695867
903	T	0.0623524	0.0568653	0.0735196	0.107169	0.0807835	0.0599809	0.0862485	0.0543226	0.057005	0.0382077	903	T	0.0540843	0.037772	903	T	0.0785441	0.0610052	0.0774949	0.110665	0.0734272
904	G	0.0672305	0.0770175	0.0454534	0.106627	0.0526654	0.065047	0.0647784	0.0636451	0.0424293	0.0674905	904	G	0.0574725	0.0582279	904	G	0.0931673	0.0682039	0.0415237	0.0619717	0.0912804
905	A	0.0761298	0.0717854	0.112758	0.21078	0.123231	0.141708	0.241966	0.22108	0.242648	0.113325	905	A	0.0860078	0.0902701	905	A	0.0689	0.0652466	0.112937	0.103506	0.0704965
906	A	0.0575277	0.0792008	0.115195	0.188902	0.116048	0.118781	0.240925	0.218854	0.22247	0.0935121	906	A	0.0518237	0.131211	906	A	0.0433097	0.0366414	0.111842	0.076476	0.0393805
907	A	0.0298839	0.0389516	0.0966939	0.155941	0.103325	0.115085	0.187719	0.232417	0.233683	0.0977909	907	A	0.0264579	0.123473	907	A	0.02296	0.0248914	0.0901114	0.0517285	0.0205372
908	T	0.0420997	0.0502369	0.0781573	0.116678	0.0864013	0.0812483	0.127041	0.129216	0.116545	0.0597194	908	T	0.0409355	0.0915298	908	T	0.025222	0.0289015	0.0467586	0.0363611	0.0235294
909	T	0.0372174	0.0434418	0.0755768	0.11287	0.0703454	0.0892792	0.097447	0.07532	0.108123	0.0660886	909	T	0.0398567	0.025013	909	T	0.021445	0.0374067	0.0368993	0.047857	0.0259477
910	C	0.0126782	0.0124417	0.0168879	0.0238204	0.0194258	0.0157703	0.0162114	0.00936101	0.0153364	0.0114952	910	C	0.0124576	0.00796582	910	C	0.00968624	0.0097554	0.0103253	0.0125327	0.0106515
911	T	0.0275771	0.0246715	0.0204036	0.0146631	0.0190869	0.0184366	0.0130806	0.0119821	0.0118187	0.0247652	911	T	0.0262217	0.0173894	911	T	0.0155751	0.0316699	0.0169528	0.0151668	0.0206686
912	T	0.0220341	0.0218221	0.0234004	0.0161972	0.0164012	0.0174237	0.0218115	0.00991136	0.012611	0.0209412	912	T	0.0149573	0.0121209	912	T	0.0204441	0.0196393	0.0487258	0.0259857	0.131104
913	G	0.00429175	0.00398988	0.0286038	0.0120284	0.0240494	0.0134401	0.0187728	0.00741857	0.00392278	0.0196346	913	G	0.00285605	0.00254616	913	G	0.00578527	0.00367562	0.232339	0.214847	0.134809
914	G	0.0269839	0.0179965	0.0267175	0.0232848	0.024219	0.0186545	0.0219039	0.0131022	0.0118673	0.0158678	914	G	0.0185024	0.0155908	914	G	0.0490406	0.027257	0.0258266	0.0227219	0.0415567
915	A	0.0759067	0.123955	0.0476175	0.059279	0.0415333	0.0674019	0.0349771	0.0708848	0.0410864	0.0999557	915	A	0.128492	0.0687095	915	A	0.0677231	0.0721133	0.0381344	0.0308822	0.0489205
916	T	0.0392167	0.0472656	0.0247273	0.0206819	0.0191771	0.0268021	0.024236	0.0239211	0.0279948	0.0307429	916	T	0.0415899	0.026523	916	T	0.0240486	0.0316392	0.0330151	0.0157784	0.0245518
917	T	0.0232766	0.0238414	0.023847	0.0155769	0.0185352	0.022435	0.0126339	0.0145552	0.0130095	0.0204504	917	T	0.0246348	0.0115809	917	T	0.0143514	0.0351482	0.0158678	0.0174795	0.0176068
918	T	0.0169433	0.0153874	0.0332511	0.02064	0.0168053	0.0337231	0.0192678	0.0145928	0.0135507	0.0215381	918	T	0.0182671	0.00823897	918	T	0.0111848	0.0219304	0.00986852	0.0361909	0.0120863
919	A	0.0369634	0.0387152	0.0234172	0.0143937	0.0171092	0.0231004	0.0121099	0.0252858	0.0166958	0.0284462	919	A	0.05775	0.020221	919	A	0.0210787	0.0449305	0.0175932	0.0345092	0.0232895
920	T	0.0239831	0.0259295	0.0251259	0.0131442	0.0151755	0.0208292	0.0125147	0.0105094	0.00946543	0.0239678	920	T	0.0400279	0.0376422	920	T	0.0189484	0.0177606	0.0154181	0.0314254	0.0156636
921	T	0.00820881	0.00696209	0.008146	0.00398973	0.00556222	0.00543535	0.00396199	0.00312943	0.00202044	0.00641693	921	T	0.00732939	0.00643229	921	T	0.0096856	0.00838358	0.00723728	0.0157981	0.0109138
922	G	0.00405902	0.00334067	0.00427462	0.00200646	0.00329186	0.00263543	0.00247408	0.00193276	0.00138043	0.00332877	922	G	0.00264142	0.00202998	922	G	0.00504496	0.00375732	0.005067	0.00597873	0.00520706
923	A	0.0372655	0.0323541	0.0271584	0.0163802	0.0210613	0.0254193	0.0153376	0.0146099	0.0123483	0.0341744	923	A	0.0346557	0.0232694	923	A	0.0435133	0.0297802	0.0304563	0.0368223	0.0321513
924	A	0.00807545	0.00699601	0.0140215	0.00505487	0.0120996	0.0086652	0.00676667	0.00554287	0.00396186	0.0110171	924	A	0.00480391	0.0147425	924	A	0.00961039	0.00608094	0.0161267	0.0186906	0.00966927
925	G	0.00874673	0.00853198	0.0092983	0.00390344	0.00644662	0.00567607	0.00331215	0.00216517	0.00128633	0.00760792	925	G	0.00704557	0.0134547	925	G	0.0102715	0.00718544	0.00677346	0.0109884	0.00730388
926	A	0.0473736	0.0493906	0.0360028	0.0271519	0.0262541	0.0412884	0.0201889	0.0224328	0.020307	0.0492656	926	A	0.049573	0.0320298	926	A	0.04576	0.0445595	0.0346169	0.0498622	0.035744
927	C	0.0277035	0.0256902	0.0269843	0.0132189	0.0168759	0.0205334	0.0154506	0.00815192	0.0131789	0.022898	927	C	0.0172433	0.0342364	927	C	0.0254662	0.0213566	0.022252	0.0192598	0.0239992
928	T	0.02647	0.0171649	0.0215376	0.0126211	0.023485	0.0173931	0.0127454	0.0101938	0.0114455	0.0146306	928	T	0.0147177	0.0122295	928	T	0.0181324	0.0314472	0.0212283	0.0247986	0.0181466
929	A	0.0433381	0.0327237	0.038212	0.0223468	0.024743	0.0324018	0.0235222	0.020858	0.0230957	0.0327949	929	A	0.0272702	0.0271635	929	A	0.0284737	0.0311307	0.025358	0.0455883	0.0223519
930	A	0.0649395	0.066526	0.0722	0.0660119	0.0440422	0.0806854	0.0589499	0.0517833	0.057894	0.0734123	930	A	0.06147	0.294437	930	A	0.0485621	0.0391037	0.0472102	0.0811586	0.0325065
931	C	0.00761082	0.00818936	0.0127374	0.0134917	0.0195395	0.009819	0.0132938	0.00828936	0.0122339	0.00612346	931	C	0.00616654	0.0145492	931	C	0.00683033	0.00575042	0.0103691	0.0103689	0.00625277
932	T	0.0468414	0.0410396	0.0431961	0.0461933	0.0411665	0.045796	0.0500351	0.0356658	0.0479402	0.0299188	932	T	0.03485	0.0268348	932	T	0.0292922	0.0416385	0.043877	0.046045	0.0223123
933	A	0.0687197	0.0647109	0.0478563	0.056295	0.0426623	0.0514377	0.0652777	0.0624911	0.068925	0.0426064	933	A	0.0566727	0.0261811	933	A	0.0341841	0.0469394	0.0527561	0.0682462	0.0288312
934	C	0.0265411	0.0245079	0.0207069	0.0225208	0.0267842	0.014523	0.0223212	0.0179781	0.0173078	0.0131977	934	C	0.0186063	0.018888	934	C	0.0255308	0.0204658	0.018672	0.0122374	0.0173653
935	T	0.0189459	0.0149508	0.0199357	0.0157879	0.0238326	0.0152864	0.0159354	0.0112095	0.0138979	0.0106223	935	T	0.0100847	0.00756058	935	T	0.0189024	0.0177475	0.0441896	0.0348214	0.0188326
936	G	0.0124556	0.010127	0.010094	0.00750872	0.00970434	0.00828069	0.0054934	0.00457136	0.004347	0.00777718	936	G	0.0086727	0.00515453	936	G	0.0154863	0.0130841	0.0267543	0.0244865	0.0121052
937	C	0.0111348	0.00741082	0.00782544	0.00465934	0.00785643	0.00671222	0.00321695	0.00358372	0.00196591	0.00629187	937	C	0.00804304	0.00383286	937	C	0.020017	0.0159103	0.0107858	0.0120457	0.0188627
938	G	0.011847	0.0111697	0.0091733	0.0061507	0.0082662	0.00838832	0.00360006	0.00364241	0.00166215	0.0101984	938	G	0.0112497	0.00528807	938	G	0.0180515	0.0117924	0.00804954	0.0129164	0.0119481
939	A	0.0279116	0.019436	0.0259928	0.0152087	0.022083	0.0245623	0.0136468	0.0100098	0.0100998	0.0222932	939	A	0.0179602	0.0127877	939	A	0.0299604	0.0227961	0.0283917	0.0277594	0.0244536
940	A	0.0260985	0.0193815	0.0484748	0.0249538	0.0309495	0.0391499	0.0219392	0.0155216	0.0173072	0.0334534	940	A	0.0197384	0.0325111	940	A	0.024931	0.0209994	0.0215765	0.0247385	0.0182869
941	A	0.0500061	0.0410128	0.0589664	0.0284793	0.04276	0.0453975	0.0379839	0.0273388	0.0347019	0.0431124	941	A	0.0229568	0.0383925	941	A	0.0453469	0.041133	0.0499141	0.0255595	0.0354297
942	G	0.0144248	0.0146996	0.0227152	0.017778	0.0191043	0.0184994	0.0157925	0.0118747	0.0104183	0.0157001	942	G	0.0102647	0.0221532	942	G	0.0173775	0.0158206	0.0143797	0.0138826	0.0123916
943	C	0.0149059	0.0107147	0.0141365	0.0089116	0.0126006	0.012598	0.00745786	0.00621711	0.00392151	0.0111193	943	C	0.0140583	0.00653543	943	C	0.0225487	0.0181733	0.00821114	0.0100065	0.0176407
944	A	0.0468272	0.0425741	0.0455224	0.0310231	0.0335532	0.0442705	0.027756	0.0388178	0.0242339	0.0506197	944	A	0.0543546	0.0358403	944	A	0.030414	0.0451188	0.0212037	0.0270773	0.019929
945	T	0.055892	0.0530908	0.0603078	0.0475307	0.0505634	0.061396	0.0725829	0.0352018	0.0605825	0.0499048	945	T	0.0494271	0.0351986	945	T	0.0412359	0.0536443	0.0355052	0.0152981	0.0349456
946	T	0.0573948	0.0454331	0.0535547	0.0452976	0.0506434	0.0514551	0.0533117	0.0365136	0.0501589	0.0365275	946	T	0.040192	0.0272422	946	T	0.0427529	0.0570213	0.0333447	0.0199906	0.0358095
947	T	0.0114945	0.009484	0.0188704	0.0199233	0.0220562	0.0156866	0.0170486	0.011593	0.0143641	0.00828042	947	T	0.00668613	0.00482321	947	T	0.0144613	0.0116308	0.0121987	0.0112601	0.011259
948	G	0.00960517	0.00854666	0.0105697	0.013298	0.0132313	0.0090802	0.0090463	0.00908294	0.00754872	0.00674043	948	G	0.0073914	0.00503465	948	G	0.0152025	0.0118428	0.00883949	0.00935362	0.0121133
949	C	0.0525646	0.0369029	0.026629	0.030985	0.0315708	0.0358191	0.0177407	0.024669	0.0146978	0.0296545	949	C	0.056833	0.0189882	949	C	0.0827029	0.0712106	0.027452	0.0338995	0.0738938
950	C	0.00742498	0.00460482	0.00987259	0.00419625	0.0081438	0.00509628	0.00398464	0.0040413	0.00293903	0.00310107	950	C	0.00757502	0.00253625	950	C	0.00707906	0.00808886	0.0050631	0.00891427	0.00755721
951	A	0.0319063	0.0237623	0.034238	0.0120506	0.0243364	0.019266	0.012991	0.0167713	0.00930616	0.0211144	951	A	0.0344568	0.0135194	951	A	0.025364	0.0338186	0.0172681	0.0331669	0.0210652
952	A	0.0298535	0.0295655	0.0384239	0.0159889	0.0267641	0.0260006	0.0208268	0.024283	0.0113556	0.0302421	952	A	0.0284717	0.030088	952	A	0.0329616	0.0257334	0.0231326	0.0309641	0.0251214
953	G	0.00883575	0.00675467	0.0123948	0.00578123	0.0132389	0.0071289	0.00668033	0.00525623	0.00350514	0.00764395	953	G	0.00642403	0.00625714	953	G	0.0114496	0.00782899	0.00783687	0.00984262	0.0108033
954	G	0.012446	0.00428811	0.0106788	0.00742446	0.0159671	0.00763145	0.010167	0.00900709	0.00695016	0.00552331	954	G	0.00960507	0.00284215	954	G	0.016545	0.0114341	0.0163137	0.00953346	0.0152208
955	A	0.0865419	0.169522	0.0563129	0.0860029	0.0581204	0.0960937	0.0424049	0.105259	0.0621939	0.140645	955	A	0.17964	0.0629971	955	A	0.0877625	0.103578	0.0401958	0.114122	0.0696954
956	C	0.0110363	0.0119477	0.014671	0.0146007	0.017041	0.0102806	0.011317	0.00675786	0.00654733	0.0109953	956	C	0.0118766	0.012893	956	C	0.0118388	0.0101433	0.00954104	0.00840184	0.0148957
957	G	0.0256875	0.0290878	0.0260342	0.0243316	0.0279123	0.0228692	0.0191654	0.0169136	0.00949974	0.0313491	957	G	0.0263117	0.0134476	957	G	0.0293403	0.0320389	0.0280242	0.0115284	0.0277828
958	T	0.0400333	0.0518108	0.0459679	0.0436605	0.0424924	0.0444882	0.0354129	0.0369171	0.0330936	0.0481281	958	T	0.058406	0.0203766	958	T	0.0315032	0.0397283	0.0332269	0.0171024	0.0305053
959	T	0.0244567	0.0248008	0.0300457	0.0239324	0.0283625	0.0246589	0.0351597	0.0261762	0.0261696	0.0196118	959	T	0.0249639	0.0108568	959	T	0.0187966	0.0246437	0.027971	0.0100564	0.0188584
960	T	0.0286652	0.028564	0.0224967	0.0180818	0.0238069	0.0225879	0.0293344	0.0219452	0.0274441	0.0177937	960	T	0.0212803	0.0121913	960	T	0.0212049	0.0353711	0.0343106	0.0107391	0.0266379
961	T	0.0278607	0.0292864	0.0310498	0.0161282	0.0232521	0.0266132	0.0196096	0.0236651	0.0251869	0.0310611	961	T	0.0333568	0.0101166	961	T	0.0190051	0.0584423	0.0169375	0.0119357	0.0237191
962	C	0.0071983	0.00833106	0.0139962	0.00538966	0.00952617	0.00854017	0.00891539	0.00561544	0.00429352	0.00875687	962	C	0.00680771	0.00547913	962	C	0.00874636	0.0102158	0.00745935	0.00915523	0.00979436
963	A	0.0483624	0.0485291	0.0387389	0.0251125	0.0364934	0.0352096	0.0283477	0.0509064	0.0364632	0.0475232	963	A	0.0593489	0.0249695	963	A	0.0355913	0.0842195	0.0384831	0.027259	0.0420602
964	T	0.0220233	0.021738	0.0296496	0.014139	0.0200693	0.0252792	0.0204051	0.0191505	0.0203152	0.0246703	964	T	0.0177323	0.0189301	964	T	0.0181305	0.0208974	0.02193	0.0173481	0.0182473
965	T	0.0204671	0.0184007	0.0244627	0.0093156	0.0163142	0.0176164	0.0109	0.0108932	0.0088849	0.0175643	965	T	0.0173693	0.0085144	965	T	0.0168131	0.0294286	0.012448	0.0195418	0.0172014
966	A	0.01871	0.0149871	0.0226424	0.0108263	0.0175795	0.0178559	0.014085	0.01458	0.0109688	0.0176268	966	A	0.0141755	0.0132104	966	A	0.01807	0.0189063	0.0197984	0.0253083	0.0172582
967	A	0.0429959	0.0376141	0.0448319	0.0281737	0.0315343	0.0459412	0.0295643	0.0362371	0.0390545	0.0539297	967	A	0.0404244	0.0779763	967	A	0.0363891	0.0298802	0.0388311	0.0439848	0.0308698
968	T	0.0330669	0.0286962	0.0363157	0.0204034	0.0245015	0.0356593	0.0196453	0.0229178	0.0280737	0.0351984	968	T	0.0258104	0.0487559	968	T	0.0235895	0.0311566	0.019182	0.0268734	0.021732
969	C	0.0134917	0.00924336	0.0132321	0.00753969	0.0184906	0.0111559	0.00909841	0.00690462	0.00615461	0.00811697	969	C	0.00755788	0.00796389	969	C	0.0138843	0.0123756	0.0108471	0.0273481	0.0139639
970	A	0.0384618	0.0258207	0.0282391	0.0180291	0.0394458	0.0234485	0.0221471	0.0229446	0.0177807	0.0219761	970	A	0.0256056	0.0282164	970	A	0.0313752	0.0502302	0.0314098	0.0840707	0.0322778
971	A	0.0257624	0.026709	0.0357071	0.0208142	0.0342142	0.0272236	0.0282721	0.0213157	0.0142541	0.0277469	971	A	0.0200475	0.176534	971	A	0.039078	0.0205982	0.0443587	0.0723209	0.0394903
972	G	0.0111654	0.011107	0.0158202	0.00995068	0.0144215	0.0111623	0.011433	0.00707342	0.00538577	0.0104624	972	G	0.00955665	0.0378523	972	G	0.0159146	0.00866916	0.0124504	0.0124812	0.0124869
973	A	0.05491	0.0379571	0.0588676	0.0433244	0.0512208	0.0537616	0.0622352	0.0471451	0.0563417	0.0469542	973	A	0.0362028	0.043811	973	A	0.0591285	0.0411815	0.0710083	0.0508172	0.0529567
974	A	0.145721	0.159744	0.136574	0.0865762	0.0913513	0.131068	0.090129	0.0951581	0.115648	0.133825	974	A	0.201148	0.144366	974	A	0.100425	0.0953185	0.101874	0.204666	0.0840876
975	C	0.0287354	0.0241164	0.0156348	0.0142895	0.019563	0.0144898	0.0111375	0.00963819	0.0100795	0.0140477	975	C	0.0168288	0.0246892	975	C	0.0293504	0.0260865	0.0330012	0.102091	0.0362009
976	G	0.0262421	0.0208289	0.0358599	0.0234505	0.0275599	0.0298922	0.0221818	0.0184881	0.0210895	0.0217924	976	G	0.0177671	0.0223927	976	G	0.0359568	0.0252333	0.0369385	0.0247447	0.032059
977	A	0.125161	0.0868384	0.118664	0.0973538	0.0796101	0.118445	0.124448	0.102653	0.157301	0.0917593	977	A	0.0520074	0.094291	977	A	0.0936498	0.0725832	0.0978644	0.0456653	0.0749741
978	A	0.0429438	0.036273	0.0873995	0.0673384	0.0558907	0.0868465	0.0516581	0.0636085	0.0497534	0.0510206	978	A	0.0300073	0.052878	978	A	0.0372366	0.0326623	0.0400334	0.0403005	0.0318165
979	A	0.017885	0.0180536	0.0499212	0.0367121	0.0371174	0.0394147	0.0248615	0.0295149	0.0199685	0.0249451	979	A	0.0132297	0.0384448	979	A	0.0266178	0.0180968	0.0324682	0.0442793	0.0248555
980	G	0.0182243	0.0248234	0.0349289	0.0315997	0.0266427	0.0286071	0.0208216	0.0191635	0.0133727	0.025043	980	G	0.0156848	0.0294265	980	G	0.0339392	0.0266364	0.0220408	0.0236128	0.0310093
981	T	0.030561	0.0294954	0.0345486	0.031559	0.0374933	0.0430578	0.0226052	0.0280562	0.0159478	0.0285643	981	T	0.0316817	0.0197197	981	T	0.0436888	0.050548	0.0332189	0.0304389	0.0504072
982	T	0.0191495	0.0178612	0.0284786	0.0162275	0.0207056	0.0233194	0.015721	0.0142547	0.0116021	0.0164514	982	T	0.0176466	0.0124462	982	T	0.0182912	0.0206061	0.0113445	0.0178481	0.018548
983	A	0.0202661	0.0223211	0.0271421	0.0167924	0.0225826	0.0211883	0.0148008	0.0156268	0.0101204	0.0184518	983	A	0.0178551	0.0151783	983	A	0.0211487	0.0146609	0.0210854	0.0269206	0.0237733
984	G	0.01022	0.00971906	0.0268183	0.0206043	0.0276532	0.0205158	0.0190538	0.0152149	0.00975272	0.0150136	984	G	0.00784859	0.0129519	984	G	0.0222009	0.011525	0.024041	0.0239402	0.0225318
985	G	0.00696738	0.00559399	0.0142091	0.0151643	0.0243837	0.012872	0.0127673	0.011111	0.00643167	0.00686689	985	G	0.01182	0.00423185	985	G	0.0185659	0.00926404	0.0277032	0.0203992	0.022416
986	G	0.0225578	0.0171152	0.0195263	0.0340135	0.0381425	0.0223294	0.0231418	0.0201822	0.00965521	0.0139761	986	G	0.030341	0.0156202	986	G	0.0767577	0.0393735	0.051796	0.0291649	0.0681765
987	G	0.00549649	0.00443979	0.00867349	0.0112946	0.017552	0.00682073	0.0102649	0.00809737	0.00485991	0.00288505	987	G	0.00721026	0.00328836	987	G	0.0122132	0.00912409	0.0228326	0.018903	0.0136351
988	A	0.0536095	0.0564906	0.0547321	0.079684	0.0695725	0.0771131	0.0644768	0.0680443	0.0588847	0.0615473	988	A	0.0572427	0.0386179	988	A	0.0846682	0.0595092	0.0781941	0.0865135	0.0650404
989	T	0.0235515	0.028262	0.0428178	0.0457038	0.0328825	0.0521642	0.036181	0.0311966	0.0259683	0.034585	989	T	0.0319934	0.0565016	989	T	0.0231221	0.0245053	0.0253911	0.050049	0.0244983
990	C	0.00489081	0.00479059	0.00838603	0.00957895	0.00905236	0.0070018	0.00671086	0.00437787	0.00359459	0.004508	990	C	0.00421572	0.00538592	990	C	0.00814649	0.00637523	0.00851069	0.00668283	0.0107507
991	G	0.00995261	0.00898351	0.0110016	0.0122618	0.0152124	0.00842745	0.0120079	0.00889077	0.00678073	0.0059382	991	G	0.00582768	0.0070846	991	G	0.0141271	0.0103742	0.0175775	0.0146653	0.0140288
992	A	0.0236757	0.0235317	0.0377173	0.0449244	0.0422418	0.0436011	0.0303333	0.0372506	0.0171749	0.0306887	992	A	0.0255157	0.0179848	992	A	0.038447	0.0281835	0.0319596	0.0341789	0.0340607
993	A	0.0206786	0.0206625	0.0489232	0.0454142	0.0489819	0.0372486	0.0324353	0.024553	0.0141952	0.0291274	993	A	0.0208347	0.0404877	993	A	0.031546	0.0167072	0.0279534	0.0412026	0.0251266
994	G	0.00806639	0.00668108	0.0239391	0.0344179	0.0331148	0.0166543	0.0205095	0.0131821	0.0103951	0.0109978	994	G	0.00660909	0.0369608	994	G	0.0148499	0.00775222	0.0216943	0.0224461	0.0131486
995	A	0.0718936	0.0672272	0.0740705	0.14136	0.0978864	0.0986859	0.110158	0.110566	0.0844658	0.0765737	995	A	0.0822578	0.0478436	995	A	0.0890612	0.0598428	0.082519	0.0640812	0.0655524
996	T	0.0393687	0.0401543	0.0412956	0.111831	0.0691123	0.0345676	0.0796201	0.045605	0.0537288	0.0220672	996	T	0.0311319	0.0396888	996	T	0.0603064	0.0264301	0.0550442	0.0370908	0.0470761
997	G	0.00485527	0.00462697	0.0119086	0.0310421	0.0186617	0.00819548	0.0209037	0.0131602	0.0117901	0.00460183	997	G	0.00329716	0.00276329	997	G	0.00786849	0.00411515	0.013314	0.00909421	0.0067382
998	A	0.0514697	0.0534995	0.0412557	0.0931639	0.0571768	0.0587437	0.0869666	0.112359	0.109243	0.051546	998	A	0.0502249	0.0303482	998	A	0.0654767	0.0510949	0.0712455	0.0495838	0.0492816
999	T	0.04003	0.0395917	0.0467001	0.0761931	0.057765	0.0570374	0.101947	0.115875	0.116545	0.0373149	999	T	0.0279112	0.0680434	999	T	0.0302222	0.0344344	0.05805	0.0316172	0.0268681
1000	C	0.0185771	0.0179335	0.0130178	0.0258744	0.0259256	0.0113244	0.022932	0.0251438	0.0131355	0.0078146	1000	C	0.0102288	0.0100591	1000	C	0.0165567	0.0118531	0.0330727	0.015274	0.0172387
1001	A	0.0268834	0.0239501	0.0278912	0.0479478	0.0507624	0.0248979	0.0496107	0.0501411	0.0271766	0.0165125	1001	A	0.0147471	0.0162506	1001	A	0.0294908	0.0217657	0.0636121	0.0501719	0.0270802
1002	G	0.0196408	0.0194638	0.0374733	0.0555226	0.0625565	0.0299004	0.0390568	0.0331173	0.0204245	0.0162073	1002	G	0.0135387	0.0293626	1002	G	0.0329218	0.0222997	0.0668297	0.036827	0.0393661
1003	A	0.0556837	0.0529627	0.10651	0.122103	0.120727	0.122123	0.0952992	0.13132	0.0751817	0.0750654	1003	A	0.0587867	0.0307212	1003	A	0.0664306	0.0559893	0.163257	0.106638	0.0614112
1004	T	0.010761	0.0085582	0.0610457	0.0614182	0.0756343	0.0513438	0.0734185	0.0458681	0.0472946	0.0183981	1004	T	0.00708021	0.0394751	1004	T	0.0081408	0.0084263	0.0613029	0.0428709	0.0125831
1005	A	0.0260638	0.0226909	0.0544397	0.0671699	0.069429	0.0559582	0.0549605	0.053241	0.0423975	0.0334812	1005	A	0.0224001	0.0144303	1005	A	0.0203189	0.0228774	0.0516429	0.0534207	0.0229304
1006	C	0.0300543	0.0263181	0.047202	0.0655304	0.0726596	0.0455925	0.0421799	0.0394097	0.0418431	0.0199751	1006	C	0.0236571	0.051488	1006	C	0.0242273	0.0166467	0.0349137	0.0320612	0.0220538
1007	C	0.0038873	0.00303706	0.00973709	0.0106008	0.0251104	0.0080062	0.00681789	0.00576641	0.0047269	0.00273592	1007	C	0.00254005	0.00220341	1007	C	0.00367947	0.0028628	0.0420196	0.0258231	0.00656857
1008	G	0.0137575	0.0070141	0.00488837	0.00503628	0.00814847	0.00460175	0.00380144	0.00453849	0.00287658	0.00376489	1008	G	0.00468927	0.00587998	1008	G	0.0120721	0.0106607	0.0116613	0.0235959	0.010596
1009	T	0.0519878	0.0519326	0.0351391	0.0578643	0.0305362	0.0625141	0.0354093	0.0411053	0.0336788	0.0416981	1009	T	0.0461146	0.0280347	1009	T	0.0550601	0.0661094	0.0279268	0.0282598	0.0544642
1010	C	0.00771804	0.00665572	0.00956723	0.00952206	0.0111914	0.0080153	0.00596962	0.0044212	0.00426612	0.00623241	1010	C	0.00546649	0.00418514	1010	C	0.00849939	0.00604128	0.00682929	0.00984284	0.00995
1011	G	0.00575357	0.00453813	0.00818987	0.00792968	0.00927869	0.00735399	0.0064223	0.00502808	0.00364478	0.00583251	1011	G	0.00371158	0.00312316	1011	G	0.00638038	0.00804953	0.00857516	0.0101305	0.00713487
1012	T	0.0603951	0.0660388	0.0393639	0.0423155	0.0317977	0.0551906	0.0425799	0.0369112	0.034794	0.0493254	1012	T	0.0579618	0.0374473	1012	T	0.0571496	0.0625429	0.0293707	0.020374	0.0566129
1013	A	0.0200779	0.0153984	0.0231304	0.0175347	0.0196118	0.0186266	0.0210079	0.0159689	0.0148459	0.0160248	1013	A	0.00993193	0.0075404	1013	A	0.0145843	0.0135858	0.0179684	0.016982	0.0170623
1014	G	0.00844887	0.00707575	0.0166422	0.0155781	0.014942	0.0122599	0.0138687	0.0101005	0.00722665	0.0105901	1014	G	0.00518718	0.0185823	1014	G	0.00929451	0.00777124	0.00857809	0.00707433	0.0100097
1015	T	0.0572197	0.0520042	0.0353915	0.0566217	0.0311426	0.0572994	0.0335671	0.0444182	0.0327309	0.0468537	1015	T	0.0583845	0.0323536	1015	T	0.0587745	0.0598014	0.0268796	0.0229156	0.0543533
1016	C	0.0122453	0.013549	0.013759	0.0100954	0.0103282	0.0116232	0.0105915	0.00750836	0.0075181	0.0109298	1016	C	0.0121797	0.0091033	1016	C	0.0114125	0.0102012	0.00852865	0.00934546	0.0158294
1017	T	0.0329002	0.0376116	0.0301252	0.0226461	0.0190078	0.0337344	0.0222674	0.0227692	0.0235298	0.042596	1017	T	0.0386782	0.0369961	1017	T	0.0248285	0.0272359	0.0153779	0.0180486	0.0224651
1018	T	0.0242551	0.0202444	0.0214785	0.0135499	0.015769	0.0194016	0.0146594	0.0123118	0.015436	0.0146977	1018	T	0.0195099	0.012572	1018	T	0.0183372	0.0215777	0.0116247	0.018184	0.0170079
1019	A	0.0222003	0.017807	0.0265668	0.0209143	0.0189593	0.0251265	0.0190799	0.0181355	0.0170991	0.0201659	1019	A	0.0186632	0.0126649	1019	A	0.0198703	0.0149985	0.015841	0.0278195	0.0185807
1020	A	0.033486	0.030307	0.0373133	0.0403858	0.031708	0.0435969	0.0370146	0.0350053	0.0440396	0.0412816	1020	A	0.0335496	0.0586136	1020	A	0.0285946	0.0263937	0.0296177	0.0395588	0.0290719
1021	C	0.031091	0.0272597	0.027796	0.0382426	0.0384278	0.0286531	0.0357856	0.0247866	0.0333304	0.0219215	1021	C	0.0255594	0.0623078	1021	C	0.0346186	0.0218344	0.032553	0.03455	0.0363681
1022	C	0.0339323	0.0308185	0.0201215	0.0271076	0.0370145	0.0186126	0.02568	0.0189423	0.0230162	0.0176762	1022	C	0.0325996	0.0256921	1022	C	0.0422835	0.0220825	0.0334018	0.0359193	0.0455969
1023	A	0.172705	0.162443	0.0849614	0.208387	0.143155	0.131742	0.206565	0.263859	0.29013	0.119626	1023	A	0.198696	0.110959	1023	A	0.191111	0.136325	0.208413	0.227947	0.153006
1024	T	0.085497	0.102081	0.0664084	0.106597	0.0657654	0.0769712	0.13484	0.0960917	0.158183	0.0612873	1024	T	0.0676612	0.0818599	1024	T	0.0887908	0.0585103	0.0905889	0.0932085	0.0720019
1025	A	0.0359977	0.0248203	0.0449765	0.0506951	0.0427968	0.0443808	0.061153	0.0610321	0.0604852	0.029147	1025	A	0.0167042	0.0203653	1025	A	0.0272304	0.0236928	0.0536416	0.053448	0.0251998
1026	A	0.0284289	0.0255545	0.0451362	0.0558835	0.0419784	0.0434976	0.0715167	0.0973942	0.0703484	0.0337487	1026	A	0.0201396	0.0464731	1026	A	0.0270394	0.0182511	0.0523329	0.0448428	0.0259801
1027	A	0.0262044	0.0256254	0.0340689	0.0437329	0.03206	0.0377536	0.0627259	0.0853751	0.0741506	0.037485	1027	A	0.0231374	0.0549175	1027	A	0.0249776	0.0213118	0.0416058	0.0346314	0.0218694
1028	C	0.0117237	0.0107477	0.0124877	0.0144004	0.0163371	0.00938998	0.0178023	0.0257558	0.0196418	0.00910312	1028	C	0.00676639	0.0155845	1028	C	0.0125187	0.00827309	0.011796	0.00796918	0.0136435
1029	T	0.060438	0.0427327	0.0336429	0.0321158	0.0438981	0.0361569	0.057502	0.0567277	0.0557679	0.0329229	1029	T	0.0291005	0.0321811	1029	T	0.0380179	0.0455298	0.0376279	0.0230632	0.0378673
1030	A	0.0482032	0.0366243	0.0364207	0.0356928	0.0413689	0.0327514	0.0448405	0.0634977	0.0440802	0.0308122	1030	A	0.034062	0.0213688	1030	A	0.0389098	0.0363173	0.0361156	0.0326392	0.0354676
1031	T	0.00333369	0.00225232	0.00497118	0.00482575	0.00826013	0.00343547	0.00698646	0.00959563	0.00579134	0.00327621	1031	T	0.00182773	0.00687813	1031	T	0.00426632	0.00301911	0.00517575	0.00403401	0.00527063
1032	G	0.00513046	0.0039724	0.0038714	0.00383393	0.00626245	0.00271517	0.00480566	0.00643162	0.0041806	0.00335846	1032	G	0.00315722	0.00290715	1032	G	0.00739726	0.00567062	0.0105072	0.00385163	0.00819862
1033	C	0.0633543	0.0440243	0.0266104	0.027545	0.0518157	0.0279539	0.0382825	0.0409464	0.0362972	0.0308388	1033	C	0.0492732	0.0371463	1033	C	0.0761041	0.0525733	0.0389492	0.0158079	0.0722095
1034	C	0.00596318	0.00482265	0.00425492	0.00321267	0.0100085	0.00398212	0.00426036	0.00385957	0.0052385	0.0040564	1034	C	0.00378451	0.00313315	1034	C	0.00493553	0.00638017	0.00593145	0.00514637	0.00907227
1035	G	0.00533122	0.00325397	0.00288799	0.00182699	0.004076	0.00213055	0.00152975	0.0011369	0.00129543	0.00245155	1035	G	0.00249314	0.00361954	1035	G	0.00763223	0.00597995	0.00322771	0.00283908	0.00680337
1036	A	0.0422773	0.0353947	0.019362	0.0158909	0.0249356	0.0241858	0.0105216	0.0117984	0.00666413	0.0309	1036	A	0.0371237	0.0315357	1036	A	0.0532679	0.0614687	0.0196855	0.0205877	0.0553507
1037	C	0.00898173	0.00759355	0.00598464	0.004236	0.00738983	0.0044952	0.00395021	0.00234015	0.00363094	0.00583231	1037	C	0.00736349	0.0103783	1037	C	0.00942046	0.00831522	0.0033718	0.00273014	0.0078075
1038	T	0.0265476	0.0176875	0.0138182	0.00930508	0.0184804	0.0112684	0.0123283	0.00622914	0.00947074	0.0136328	1038	T	0.0188944	0.0122865	1038	T	0.0187263	0.0246511	0.010762	0.00924571	0.0167579
1039	A	0.026811	0.0174788	0.0184418	0.0116414	0.0390384	0.0111218	0.0230518	0.0114649	0.0140796	0.0119033	1039	A	0.0116502	0.01349	1039	A	0.0254292	0.0169833	0.0205639	0.0124519	0.0188162
1040	G	0.00858407	0.00884774	0.0127606	0.0048914	0.0212263	0.00816655	0.0102728	0.00907339	0.00643608	0.00819264	1040	G	0.00404948	0.00834772	1040	G	0.00910007	0.00709051	0.0138601	0.00953892	0.00838151
1041	G	0.00536732	0.00362306	0.00502808	0.00253606	0.00582639	0.00336934	0.00220296	0.00165738	0.00109737	0.00350393	1041	G	0.00333098	0.00339176	1041	G	0.0106585	0.00885704	0.00625139	0.00462869	0.0121284
1042	G	0.00188781	0.00109549	0.00224211	0.00102542	0.00285318	0.00152092	0.000989543	0.000565875	0.000405284	0.00130031	1042	G	0.00127069	0.000939783	1042	G	0.00290406	0.00367009	0.00194636	0.000952693	0.00359557
1043	A	0.0190457	0.0176894	0.0200959	0.0127361	0.0197103	0.0208653	0.00772026	0.00837376	0.0063188	0.0280688	1043	A	0.0227229	0.0117929	1043	A	0.0253208	0.0359317	0.0180636	0.0196415	0.028022
1044	T	0.0139257	0.0148616	0.0235899	0.0167914	0.0177332	0.0222973	0.0126816	0.00899233	0.0148212	0.0238575	1044	T	0.0196485	0.0322121	1044	T	0.0115475	0.0165733	0.0165561	0.0104576	0.01131
1045	C	0.00298783	0.001471	0.00362581	0.00291422	0.00511832	0.0026294	0.00208792	0.00118865	0.00193927	0.00224187	1045	C	0.00154283	0.000988238	1045	C	0.00257193	0.0026309	0.00320923	0.00323625	0.00403903
1046	G	0.015178	0.00536329	0.00363315	0.00188552	0.00436857	0.00363726	0.00125086	0.000848271	0.000907736	0.0043511	1046	G	0.0044505	0.00325047	1046	G	0.00602723	0.00502901	0.0211914	0.020481	0.0060624
1047	G	0.00444981	0.00187009	0.00298847	0.00183363	0.00416084	0.00244178	0.00123733	0.00069601	0.000589124	0.002094	1047	G	0.002332	0.00178554	1047	G	0.00690072	0.00643745	0.00428304	0.00347503	0.00739283
1048	G	0.00679695	0.00177945	0.00394228	0.00167396	0.00400193	0.00342005	0.00139738	0.000981586	0.000630793	0.00323921	1048	G	0.00213759	0.00157202	1048	G	0.00464119	0.00493296	0.00543257	0.00668115	0.00410298
1049	T	0.00920026	0.00487309	0.0106713	0.00241195	0.00535128	0.00683558	0.0022482	0.00110202	0.000923432	0.00533013	1049	T	0.00444947	0.00360877	1049	T	0.00848405	0.010502	0.00446475	0.00684413	0.00894255
1050	G	0.00252673	0.00184313	0.00369922	0.000594903	0.00194046	0.00152302	0.000537886	0.000482374	0.00027693	0.00143961	1050	G	0.00190476	0.000889316	1050	G	0.00284634	0.00330763	0.00191914	0.00275072	0.0032956
1051	G	0.010542	0.0130432	0.0355871	0.00370019	0.00833288	0.00897949	0.00269424	0.00262809	0.00114951	0.00857146	1051	G	0.0158622	0.00771016	1051	G	0.0129288	0.018464	0.00766516	0.0065526	0.013823
1052	T	0.0145161	0.0193896	0.0724465	0.00771189	0.0193456	0.0146515	0.00492938	0.00398445	0.00194517	0.0120915	1052	T	0.0212865	0.0108547	1052	T	0.0175215	0.0249765	0.0137308	0.0169685	0.0255071
1053	G	0.0263169	0.0279959	0.0709343	0.0142979	0.0415924	0.0229583	0.0087753	0.00660576	0.00387319	0.0186994	1053	G	0.0309348	0.0151145	1053	G	0.0240753	0.0292874	0.0401689	0.048598	0.0437273
1054	T	0.0610968	0.0826968	0.101275	0.026849	0.051154	0.0518186	0.019184	0.0134871	0.0164879	0.0528442	1054	T	0.0863188	0.0402588	1054	T	0.0380532	0.0571291	0.0277366	0.042308	0.0500142
1055	T	0.0750891	0.0763749	0.0598377	0.0243463	0.0411256	0.0530482	0.0215693	0.0122237	0.0198626	0.0524122	1055	T	0.0704604	0.0397653	1055	T	0.0440925	0.0591222	0.0293046	0.081101	0.0457235
1056	T	0.0510224	0.061293	0.0561716	0.0245162	0.0465153	0.0571414	0.0227397	0.0130122	0.0167801	0.057425	1056	T	0.0585227	0.0356206	1056	T	0.0304561	0.0501345	0.0247337	0.0535509	0.0381609
1057	T	0.0748724	0.0784639	0.134837	0.0573265	0.0929349	0.13231	0.0577068	0.0326445	0.0370512	0.127982	1057	T	0.0710854	0.0553977	1057	T	0.0407171	0.0639204	0.0491157	0.0856818	0.0594831
1058	T	0.0739837	0.0777827	0.0860738	0.046589	0.0550877	0.0933031	0.0444664	0.0289488	0.0356197	0.0907401	1058	T	0.0722072	0.0552446	1058	T	0.0419208	0.0608634	0.0704618	0.111048	0.075114
1059	T	0.0374595	0.0471822	0.0702787	0.042726	0.0476107	0.0758224	0.0346091	0.0303522	0.0225593	0.0745508	1059	T	0.0573121	0.0330438	1059	T	0.0283362	0.0404902	0.074317	0.138899	0.0587533
1060	T	0.0349875	0.0455748	0.0694623	0.0494528	0.0421661	0.0746784	0.0361902	0.0275827	0.0216915	0.0751825	1060	T	0.0488508	0.0295016	1060	T	0.0290495	0.0369548	0.0682869	0.141037	0.110747
1061	A	0.0277332	0.0285882	0.0512939	0.0426729	0.0366961	0.0473998	0.0317552	0.0264754	0.0176378	0.0510032	1061	A	0.0401936	0.0290336	1061	A	0.0271191	0.0253136	0.0920648	0.180986	0.126066
1062	A	0.0591338	0.0638579	0.0772609	0.0975923	0.0566192	0.0796496	0.0672659	0.0698393	0.0669025	0.0855359	1062	A	0.0813459	0.19715	1062	A	0.0558582	0.044473	0.063885	0.105717	0.0850079
1063	T	0.00846916	0.00733386	0.0138724	0.0265541	0.0183958	0.0117471	0.0135368	0.00990116	0.0128439	0.00739971	1063	T	0.00602074	0.019687	1063	T	0.0118366	0.00730166	0.0177771	0.0180046	0.0222554
1064	G	0.00305033	0.00273071	0.00906	0.0191899	0.0117615	0.00645762	0.00610761	0.00665852	0.00618657	0.00310547	1064	G	0.00287873	0.00308804	1064	G	0.00552609	0.00278883	0.0118413	0.0118147	0.00835971
1065	A	0.0113525	0.00790293	0.0100063	0.0230665	0.01469	0.013185	0.0136922	0.0228034	0.0195433	0.0080051	1065	A	0.0104641	0.00562579	1065	A	0.022509	0.0118625	0.0189534	0.0238681	0.0125931
1066	C	0.00792754	0.00732377	0.00474937	0.0110739	0.00910719	0.00515278	0.00663956	0.00759083	0.0073586	0.00380898	1066	C	0.00576199	0.00981738	1066	C	0.00986505	0.00642662	0.00700708	0.00375433	0.00687019
1067	C	0.00546762	0.00465168	0.00290111	0.00682777	0.00602546	0.00367035	0.00416175	0.00578317	0.00635697	0.00223369	1067	C	0.00325183	0.00297575	1067	C	0.00646244	0.00501056	0.00800003	0.00465767	0.00605583
1068	C	0.00426823	0.00296037	0.00215103	0.00314778	0.00326885	0.00209797	0.00188733	0.00232037	0.00205616	0.0017604	1068	C	0.00230833	0.00265469	1068	C	0.00517525	0.00309966	0.00341125	0.0023216	0.00334098
1069	A	0.0117801	0.00716928	0.00468948	0.00715807	0.00703924	0.00485241	0.00500076	0.00816336	0.00644303	0.00399868	1069	A	0.00968806	0.00484909	1069	A	0.0125913	0.0164818	0.0089058	0.0066277	0.00841535
1070	C	0.00249164	0.00161369	0.00662644	0.00256926	0.00719263	0.00150776	0.0012272	0.0473651	0.00175955	0.00333768	1070	C	0.00133926	0.00296143	1070	C	0.00317525	0.00206729	0.0288311	0.000949606	0.00176339
1071	T	0.0151542	0.0107491	0.00551889	0.00686278	0.00575967	0.00619864	0.00525065	0.00746697	0.0124109	0.00569919	1071	T	0.0130379	0.0060518	1071	T	0.0112475	0.0187996	0.00539004	0.00454458	0.00833661
1072	C	0.00180363	0.00110365	0.00111488	0.00146281	0.00164509	0.000870333	0.000820701	0.00136763	0.000958078	0.000646509	1072	C	0.000844038	0.00148987	1072	C	0.00247058	0.00189214	0.00157865	0.000791802	0.00179633
1073	G	0.0106247	0.00629	0.00317024	0.00420774	0.00549657	0.0036098	0.00171933	0.00294923	0.00255412	0.00391859	1073	G	0.00464798	0.00384901	1073	G	0.0157737	0.00776979	0.00675234	0.00549289	0.00913225
1074	G	0.0143807	0.00851817	0.00570231	0.0109255	0.00714245	0.00830134	0.00583559	0.00825466	0.0081786	0.00486328	1074	G	0.00879382	0.00589681	1074	G	0.0270446	0.0145786	0.00829814	0.00544637	0.0122834
1075	C	0.00900025	0.00706194	0.00399723	0.00621305	0.00549126	0.00475492	0.00504743	0.00539432	0.00791061	0.00215561	1075	C	0.00512059	0.00391261	1075	C	0.0101315	0.00997297	0.00658852	0.00115254	0.0074929
1076	A	0.0596653	0.0677781	0.0224887	0.0274986	0.0252129	0.0296516	0.0210331	0.0206891	0.0330128	0.038251	1076	A	0.0454121	0.068412	1076	A	0.0418099	0.0337309	0.0194248	0.00875614	0.020864
1077	C	0.00591392	0.00472319	0.00585784	0.00827962	0.00667605	0.00589125	0.0052837	0.00431049	0.00643549	0.00297655	1077	C	0.00307505	0.00865372	1077	C	0.00746961	0.00630931	0.00423165	0.000876164	0.00417379
1078	C	0.00913128	0.0066985	0.00515197	0.0046005	0.00561911	0.00491977	0.00311228	0.00322788	0.00367459	0.00360905	1078	C	0.00425837	0.00686763	1078	C	0.0113277	0.00754977	0.00492409	0.00167183	0.00562378
1079	T	0.00996619	0.00659845	0.00560036	0.00487055	0.0059552	0.00558735	0.00474897	0.0053299	0.00685907	0.00353949	1079	T	0.00533995	0.00403233	1079	T	0.00884294	0.0119494	0.00491704	0.00242644	0.00536055
1080	T	0.0185404	0.012282	0.0106124	0.00832135	0.00809094	0.0100979	0.00792105	0.00700067	0.0136872	0.00795207	1080	T	0.00954587	0.00712594	1080	T	0.0151336	0.0193378	0.0067463	0.00300286	0.00879884
1081	A	0.0399584	0.0360497	0.0247692	0.01749	0.0148414	0.0253277	0.0145972	0.0182565	0.0213288	0.0322042	1081	A	0.0428493	0.0220072	1081	A	0.030953	0.039737	0.00997307	0.0088077	0.0185504
1082	C	0.00739361	0.00530916	0.00629142	0.0052181	0.0056558	0.00469012	0.0039082	0.00332842	0.00608227	0.00250999	1082	C	0.00344729	0.0056512	1082	C	0.00998465	0.00674861	0.00548464	0.00131517	0.00642677
1083	G	0.0104863	0.0066821	0.0116899	0.00813013	0.0112481	0.00766843	0.00602951	0.00528428	0.00546963	0.00388949	1083	G	0.00388726	0.00516578	1083	G	0.0152465	0.00913845	0.0143838	0.00310519	0.00904921
1084	A	0.0339202	0.0179563	0.0229768	0.0230879	0.0282783	0.0240749	0.0217251	0.0161107	0.0216948	0.0135662	1084	A	0.0147369	0.016934	1084	A	0.0565506	0.0306651	0.0303811	0.00530801	0.0222143
1085	G	0.0179316	0.0109602	0.0148076	0.0126883	0.01537	0.0117082	0.0104593	0.00855625	0.0109182	0.0067377	1085	G	0.00584702	0.011221	1085	G	0.032267	0.0149668	0.0158242	0.00190136	0.010262
1086	A	0.049714	0.0291836	0.0296211	0.0337516	0.035684	0.0371713	0.0296441	0.0273476	0.0331418	0.0232436	1086	A	0.0246183	0.0230564	1086	A	0.0643819	0.0370498	0.0350027	0.00778265	0.0239286
1087	A	0.0344428	0.0176632	0.025315	0.0221115	0.0277428	0.0254067	0.0258432	0.0213542	0.0298256	0.0164703	1087	A	0.0112826	0.0230107	1087	A	0.0332661	0.0200823	0.0257963	0.00617942	0.0128089
1088	A	0.0509253	0.032719	0.0355757	0.0370406	0.0362822	0.0401396	0.0388532	0.0422953	0.0572611	0.0372711	1088	A	0.0296685	0.0388614	1088	A	0.0456308	0.0294277	0.0338217	0.00939139	0.0181252
1089	T	0.043845	0.032018	0.0325957	0.0306696	0.0281644	0.0381267	0.0276904	0.0280363	0.0412116	0.0307058	1089	T	0.0299954	0.0419191	1089	T	0.0340511	0.0268659	0.0218434	0.00751777	0.0159453
1090	C	0.0298587	0.0164617	0.0233884	0.0128319	0.0180423	0.0175476	0.0125963	0.010509	0.0118313	0.012072	1090	C	0.014638	0.0132784	1090	C	0.0272321	0.0160341	0.0106804	0.00595945	0.0112122
1091	A	0.0237531	0.00969079	0.0121145	0.0130954	0.0223815	0.0119267	0.0146724	0.0110535	0.0127118	0.00752189	1091	A	0.00676234	0.00735879	1091	A	0.0221967	0.0240439	0.0191142	0.00779522	0.00982211
1092	A	0.0589941	0.0304928	0.0380751	0.0290911	0.0443991	0.035992	0.0334995	0.0279908	0.0366131	0.0266498	1092	A	0.0213498	0.0860521	1092	A	0.0525877	0.0347169	0.0338325	0.00726616	0.0201798
1093	A	0.0764719	0.0450839	0.0570678	0.0442806	0.0803845	0.0466132	0.0518149	0.0543017	0.0608019	0.0304902	1093	A	0.0166169	0.0309122	1093	A	0.0735742	0.0458913	0.0642908	0.00604278	0.0288171
1094	G	0.0255521	0.0155266	0.0205836	0.0162233	0.0225942	0.0151981	0.015365	0.0153765	0.0143774	0.0108459	1094	G	0.00603125	0.0140322	1094	G	0.0284163	0.0191914	0.0193062	0.00222245	0.010271
1095	T	0.0464115	0.0334002	0.0316802	0.0347632	0.0291538	0.0436332	0.0255224	0.0275816	0.0296705	0.0259156	1095	T	0.0279936	0.0196861	1095	T	0.0507999	0.0463418	0.0293203	0.00669273	0.0246923
1096	C	0.0172691	0.0161962	0.0153388	0.0111448	0.0124731	0.0142722	0.00940376	0.00701248	0.00965327	0.0127675	1096	C	0.012854	0.00952151	1096	C	0.01473	0.0133166	0.00632313	0.00278749	0.00772714
1097	T	0.0239044	0.0196528	0.0225749	0.016627	0.0249082	0.0223328	0.0195599	0.0153442	0.0188413	0.0177671	1097	T	0.0168665	0.0110154	1097	T	0.0185437	0.0177372	0.0195309	0.00746947	0.0125757
1098	T	0.02802	0.0217451	0.0239882	0.0225836	0.0311374	0.0211897	0.0250714	0.0169524	0.0260604	0.0175613	1098	T	0.0204089	0.0141504	1098	T	0.0250419	0.0261294	0.0264744	0.0138612	0.0206144
1099	T	0.0274324	0.0170974	0.0193645	0.0294328	0.041635	0.0182678	0.0359393	0.0169799	0.0304813	0.0118953	1099	T	0.0115883	0.0132904	1099	T	0.0287528	0.0197157	0.0286929	0.0105884	0.0216852
1100	G	0.0215994	0.0162492	0.0228419	0.0417303	0.0625986	0.0183232	0.0337339	0.0257652	0.0282031	0.012462	1100	G	0.0110588	0.0107922	1100	G	0.0250056	0.0106087	0.0342849	0.0131812	0.0191075
1101	G	0.0242559	0.0223067	0.0218336	0.0480885	0.0514146	0.021018	0.0291994	0.0704849	0.0273325	0.0120687	1101	G	0.015956	0.0112975	1101	G	0.0370417	0.0167305	0.0315752	0.0181237	0.0264533
1102	G	0.0147956	0.0152766	0.0115303	0.0228248	0.0232328	0.00896591	0.0204415	0.0368586	0.0195012	0.00588464	1102	G	0.00844258	0.00715473	1102	G	0.0172108	0.00906105	0.0196201	0.00799432	0.0105108
1103	T	0.0386925	0.0284263	0.0314941	0.0343386	0.0317442	0.03627	0.0375476	0.0412386	0.0359963	0.0218839	1103	T	0.0243551	0.0175317	1103	T	0.0414592	0.028693	0.0312186	0.0256312	0.0322655
1104	T	0.0108705	0.00880944	0.0161362	0.0130002	0.0142198	0.013502	0.0179162	0.0124462	0.0155419	0.0101522	1104	T	0.00928842	0.00548038	1104	T	0.0112128	0.00843583	0.00946759	0.0133819	0.00873367
1105	C	0.00427656	0.00401151	0.00536849	0.00473599	0.00657684	0.00375753	0.00382235	0.00222027	0.00259591	0.00313991	1105	C	0.00387042	0.00312358	1105	C	0.00566839	0.00329017	0.00328331	0.00346664	0.00400003
1106	T	0.00434552	0.00314372	0.00702546	0.00494896	0.00947525	0.00498861	0.00513434	0.00376502	0.00398554	0.00402745	1106	T	0.0032815	0.0019953	1106	T	0.00399669	0.00316925	0.00587618	0.0105295	0.0040585
1107	G	0.00151129	0.00107978	0.00159622	0.00176403	0.00268361	0.00140968	0.0010665	0.00110517	0.000942667	0.00114509	1107	G	0.00112281	0.000764157	1107	G	0.00280167	0.00197405	0.0023212	0.00321327	0.00286505
1108	G	0.00200196	0.00142991	0.00322212	0.00256618	0.00543947	0.00245885	0.00250677	0.00130767	0.00189777	0.00169701	1108	G	0.00170984	0.000867578	1108	G	0.00354033	0.00277075	0.00594877	0.00926549	0.00481739
1109	G	0.00407096	0.00344967	0.00548749	0.00470978	0.00776536	0.00451941	0.00442624	0.00272831	0.00270551	0.00399149	1109	G	0.00293876	0.00190981	1109	G	0.00795479	0.0058212	0.00934276	0.00963133	0.00781862
1110	G	0.00595468	0.00459714	0.00780509	0.00468412	0.00701428	0.0060587	0.00305018	0.00246705	0.00233731	0.00462312	1110	G	0.00376222	0.00259533	1110	G	0.0108135	0.00863151	0.0098367	0.0143512	0.00946093
1111	G	0.00373392	0.00273125	0.00496912	0.00378332	0.00591292	0.00358053	0.00259814	0.00182566	0.00181931	0.00280918	1111	G	0.00169502	0.00146066	1111	G	0.00705056	0.00488228	0.00791847	0.0106419	0.00706609
1112	G	0.0117267	0.0124082	0.0163776	0.0117453	0.0116856	0.0115269	0.00586475	0.00635876	0.00339577	0.00969136	1112	G	0.00855441	0.00650785	1112	G	0.0234732	0.0182272	0.0145106	0.0222737	0.0183788
1113	A	0.0233897	0.0360275	0.0333501	0.0196671	0.0235248	0.031769	0.0106282	0.0164493	0.00608513	0.0360951	1113	A	0.0257855	0.0164127	1113	A	0.0419657	0.0349479	0.0267429	0.122892	0.0449907
1114	G	0.00806075	0.0168339	0.0176444	0.010036	0.00934172	0.015661	0.00535006	0.00730213	0.00348374	0.0149485	1114	G	0.0131309	0.0101599	1114	G	0.0125517	0.00817302	0.0057127	0.0171066	0.00813672
1115	T	0.0135394	0.0174414	0.0258075	0.0118958	0.0126981	0.0235959	0.00818214	0.0112583	0.00733627	0.0142538	1115	T	0.0130287	0.0070167	1115	T	0.0153171	0.0116942	0.0114777	0.0247037	0.0119221
1116	A	0.0271362	0.0404346	0.0374445	0.0217256	0.0208438	0.0330491	0.0145835	0.0350295	0.0189995	0.0367037	1116	A	0.0426605	0.0137067	1116	A	0.0217175	0.0134506	0.0148008	0.0625	0.013859
1117	T	0.011693	0.0102557	0.0183814	0.0186713	0.0174837	0.0149154	0.00835968	0.00752319	0.00620495	0.0108168	1117	T	0.00600024	0.0461303	1117	T	0.0167356	0.00551861	0.0102162	0.015963	0.010829
1118	G	0.00223358	0.00140632	0.00808987	0.0133061	0.0105739	0.00648231	0.00592848	0.00537708	0.00492074	0.00280517	1118	G	0.00132456	0.000983376	1118	G	0.00339131	0.00118853	0.0069754	0.00945107	0.00275661
1119	G	0.0142919	0.00613689	0.0227414	0.0194371	0.0160439	0.0127795	0.00978575	0.0206868	0.00918699	0.00570267	1119	G	0.00508902	0.00369701	1119	G	0.0292249	0.00746905	0.0350264	0.0115491	0.0111696
1120	T	0.0249468	0.0189826	0.0265925	0.0417866	0.0244733	0.0354482	0.0326201	0.0503555	0.0417657	0.015985	1120	T	0.0178638	0.00883444	1120	T	0.0314885	0.0154953	0.0703007	0.0215787	0.0160325
1121	C	0.00516872	0.00279482	0.00523577	0.0119946	0.0128008	0.00506752	0.00638116	0.00857443	0.00519032	0.00279252	1121	C	0.00216288	0.00148279	1121	C	0.00584975	0.00234979	0.0124743	0.0116982	0.00517499
1122	G	0.00534805	0.00398474	0.00555616	0.00677055	0.00604031	0.00875862	0.00287079	0.00415984	0.00291421	0.00558022	1122	G	0.00301641	0.00255839	1122	G	0.00738523	0.0030427	0.00806546	0.00707407	0.00341836
1123	C	0.0090591	0.00190656	0.00731534	0.00403364	0.0081268	0.0109492	0.00190447	0.00340628	0.000870312	0.00230815	1123	C	0.00224823	0.0015339	1123	C	0.0117627	0.00341468	0.00662598	0.00695695	0.00525237
1124	A	0.00741012	0.00751615	0.0135837	0.0127646	0.00795355	0.0163906	0.00556266	0.0118986	0.00810539	0.0123195	1124	A	0.0130729	0.0132649	1124	A	0.00710243	0.00774404	0.00755608	0.00903809	0.00528335
1125	A	0.00428689	0.00359548	0.0149908	0.00883457	0.00925106	0.01305	0.00531844	0.00886241	0.00454898	0.0125465	1125	A	0.00347508	0.00751636	1125	A	0.00619755	0.00388544	0.00670813	0.0123487	0.00484687
1126	G	0.00447285	0.00617875	0.0122574	0.00903978	0.00914319	0.0124218	0.00437025	0.00905194	0.00336329	0.0118377	1126	G	0.00393938	0.0040251	1126	G	0.00690895	0.00604138	0.00559822	0.00745312	0.00637689
1127	G	0.0264378	0.0500976	0.0268026	0.0184191	0.0219403	0.025669	0.0114874	0.0105667	0.00486067	0.0385567	1127	G	0.0457464	0.021747	1127	G	0.0428517	0.0452209	0.0155054	0.0109402	0.0391221
1128	C	0.0296681	0.0584891	0.0253176	0.0245625	0.0251341	0.0322853	0.0174163	0.0109382	0.0157119	0.041468	1128	C	0.051712	0.034125	1128	C	0.029324	0.0411668	0.0154498	0.0113293	0.0364105
1129	T	0.00882285	0.0113369	0.0110175	0.0093339	0.0113472	0.0101615	0.00824047	0.00508666	0.00677015	0.00919613	1129	T	0.0073474	0.00729499	1129	T	0.00999339	0.00885292	0.00966919	0.00768291	0.0103824
1130	G	0.0184449	0.024697	0.0219431	0.0208352	0.0173936	0.0257267	0.0119668	0.0215747	0.0119911	0.0258595	1130	G	0.0271143	0.0145994	1130	G	0.0236372	0.0138874	0.0132173	0.0128059	0.0171226
1131	A	0.0528375	0.0448474	0.0569022	0.0540742	0.0402601	0.0661096	0.0574665	0.0541715	0.0689051	0.0651212	1131	A	0.0316122	0.0322625	1131	A	0.0423447	0.0329236	0.0432723	0.0265235	0.0341083
1132	A	0.0365538	0.0388944	0.0702339	0.0556292	0.0390115	0.0735659	0.0568598	0.0622975	0.0664014	0.07142	1132	A	0.0489389	0.0874475	1132	A	0.0282138	0.0240005	0.0440193	0.0241988	0.0345794
1133	A	0.0421129	0.0485578	0.0734338	0.0626726	0.0343577	0.0830517	0.056325	0.0888476	0.0899644	0.0858462	1133	A	0.0652027	0.121612	1133	A	0.0265322	0.0296881	0.0306303	0.0139939	0.0209804
1134	C	0.0181699	0.0226693	0.0261987	0.0239115	0.0229029	0.0224203	0.0235873	0.0143805	0.0225852	0.0204378	1134	C	0.0195269	0.0438741	1134	C	0.0166094	0.0164031	0.0173512	0.00536168	0.0187964
1135	T	0.0489577	0.0509884	0.0450145	0.032844	0.0328125	0.0426877	0.0304318	0.0256321	0.0393669	0.0492701	1135	T	0.0783423	0.0548047	1135	T	0.0284267	0.0503776	0.0273339	0.0118309	0.0257392
1136	T	0.0392367	0.0460623	0.0629674	0.0323994	0.0282751	0.0486347	0.0301262	0.0291019	0.0326097	0.0549615	1136	T	0.0679781	0.0358013	1136	T	0.0223808	0.0371063	0.0138494	0.0267395	0.020513
1137	A	0.0171318	0.0164064	0.0283036	0.0208621	0.0226225	0.0218872	0.0188523	0.0182849	0.0161424	0.022283	1137	A	0.0188125	0.0188759	1137	A	0.0126617	0.0159821	0.0127333	0.00843628	0.0110572
1138	A	0.03192	0.0269361	0.0498443	0.0457538	0.0548004	0.0387451	0.0507732	0.0289395	0.0392924	0.0379531	1138	A	0.0296536	0.0464321	1138	A	0.02729	0.0230966	0.0336948	0.0189485	0.0239235
1139	A	0.0548453	0.0424515	0.0641396	0.0618876	0.0911519	0.0484696	0.0813717	0.0383472	0.0742402	0.0438898	1139	A	0.0309975	0.0790239	1139	A	0.0447923	0.0367896	0.063603	0.028008	0.0377502
1140	G	0.0295642	0.0249485	0.0322354	0.030586	0.0544152	0.0261447	0.0396171	0.03402	0.0364082	0.0235481	1140	G	0.0112508	0.378551	1140	G	0.0312532	0.0204713	0.0414258	0.0162039	0.0251092
1141	G	0.0223443	0.0144657	0.0207981	0.0197163	0.0200925	0.0186901	0.0160144	0.0191288	0.0157026	0.0153633	1141	G	0.0140058	0.0239295	1141	G	0.0309052	0.0159558	0.0143635	0.0104401	0.0145411
1142	A	0.0321152	0.027245	0.0391277	0.0291367	0.0288358	0.0343363	0.0298943	0.03164	0.0337476	0.0334662	1142	A	0.0265277	0.0428259	1142	A	0.0340876	0.0269401	0.0244588	0.0269582	0.0215687
1143	A	0.058553	0.0587582	0.0692556	0.0562347	0.0484644	0.0630049	0.0774246	0.0843517	0.126151	0.0719501	1143	A	0.0685164	0.104743	1143	A	0.036178	0.0364937	0.0332671	0.0224544	0.0236618
1144	T	0.0740952	0.066202	0.0746085	0.0688861	0.0574443	0.0630613	0.0652078	0.046716	0.0942608	0.0542375	1144	T	0.077106	0.0963347	1144	T	0.0595432	0.0455225	0.0307622	0.0269308	0.0425266
1145	T	0.0113231	0.00874608	0.0173934	0.0234867	0.0210244	0.0125693	0.018533	0.00983444	0.0160139	0.00758814	1145	T	0.00832637	0.0118083	1145	T	0.0151856	0.00915059	0.00914788	0.0130727	0.0108105
1146	G	0.00574363	0.00433632	0.00774727	0.0134349	0.011595	0.00606736	0.0101243	0.00876325	0.0106374	0.00317844	1146	G	0.00275676	0.00426684	1146	G	0.00858747	0.00434985	0.00640979	0.00728244	0.00568692
1147	A	0.0637438	0.0446091	0.0404719	0.099162	0.0536603	0.060904	0.086272	0.100754	0.164653	0.0418304	1147	A	0.0553302	0.0458053	1147	A	0.072399	0.045066	0.0603285	0.0653874	0.0478414
1148	C	0.0115385	0.00854388	0.0101002	0.0249438	0.0210553	0.00958884	0.00983464	0.0103863	0.0166535	0.00679438	1148	C	0.00803665	0.0113968	1148	C	0.0140516	0.0080754	0.0121798	0.0207129	0.0154185
1149	G	0.00893755	0.00697887	0.00803808	0.0130944	0.0191752	0.0104959	0.00559498	0.0072573	0.0062762	0.00717159	1149	G	0.00868484	0.00476191	1149	G	0.0140033	0.00707316	0.0170657	0.0384447	0.0214642
1150	G	0.00766368	0.00368094	0.00921926	0.0180144	0.0164818	0.0102662	0.00766198	0.0080321	0.00761463	0.00399746	1150	G	0.00537243	0.0031705	1150	G	0.016326	0.00794125	0.0188977	0.0265007	0.0138258
1151	A	0.0318552	0.0236375	0.0249062	0.0426229	0.0486857	0.0325141	0.0277495	0.044235	0.0295861	0.0220329	1151	A	0.0354871	0.0162609	1151	A	0.0572783	0.0321547	0.0560933	0.0746606	0.0495984
1152	A	0.0260709	0.0226445	0.0264621	0.042288	0.0622834	0.0206739	0.0400002	0.0476056	0.0366732	0.0204459	1152	A	0.0232462	0.0248535	1152	A	0.0315581	0.0168111	0.0561769	0.0645113	0.0325509
1153	G	0.00740388	0.00706503	0.0099939	0.0170294	0.0333961	0.00848976	0.0177119	0.0257967	0.0138046	0.00805253	1153	G	0.00663936	0.00556846	1153	G	0.00772188	0.00542865	0.0306054	0.0320243	0.0106658
1154	G	0.0182276	0.0155789	0.00936922	0.0272566	0.033164	0.0132046	0.0196184	0.0399302	0.0167654	0.00906089	1154	G	0.0183764	0.00727206	1154	G	0.0307979	0.0147106	0.0462701	0.0244558	0.0283029
1155	G	0.0100973	0.0106071	0.00509416	0.0134582	0.0117964	0.00801187	0.0100249	0.018318	0.0122338	0.005335	1155	G	0.0121497	0.00520477	1155	G	0.0150677	0.0135632	0.0157509	0.0214489	0.0186116
1156	C	0.0111958	0.0326453	0.00478674	0.013411	0.0177459	0.0076107	0.021359	0.0316744	0.0318246	0.00862979	1156	C	0.018625	0.00674775	1156	C	0.0146412	0.0418888	0.024186	0.0920626	0.070482
1157	A	0.043792	0.0438525	0.021457	0.0455446	0.0430095	0.0270787	0.0634786	0.104358	0.0608311	0.0231859	1157	A	0.033798	0.0236657	1157	A	0.0418973	0.0350975	0.105151	0.078961	0.0420357
1158	C	0.0189596	0.0196697	0.0100342	0.019816	0.0166594	0.0123516	0.0205349	0.0352793	0.0186868	0.0122968	1158	C	0.0179241	0.0134326	1158	C	0.0145954	0.0150017	0.0170847	0.0111897	0.0167519
1159	C	0.00557756	0.00425285	0.00248116	0.00772674	0.0115874	0.00298689	0.00791869	0.00488727	0.00545886	0.00181179	1159	C	0.00395219	0.00260907	1159	C	0.00632998	0.00554768	0.0127405	0.0070048	0.00795015
1160	A	0.0247306	0.0127637	0.0136351	0.0157639	0.0179939	0.0133653	0.0131091	0.0154015	0.0135684	0.0102522	1160	A	0.0247675	0.0144131	1160	A	0.0227514	0.0211146	0.0219747	0.0443274	0.020573
1161	C	0.0111921	0.0128409	0.00681883	0.0152714	0.0200453	0.00787679	0.0100328	0.00803786	0.0114735	0.00764342	1161	C	0.0153348	0.00963523	1161	C	0.0119425	0.011308	0.0100486	0.0131863	0.0130907
1162	C	0.0104437	0.0123051	0.00657122	0.0114882	0.0195837	0.00707134	0.0075515	0.00531036	0.00680982	0.00750893	1162	C	0.0134421	0.00817922	1162	C	0.0135416	0.0102408	0.0102766	0.0153904	0.0192285
1163	A	0.0254096	0.0377134	0.0255657	0.0325141	0.0484045	0.0182258	0.0313516	0.020643	0.0113515	0.0250603	1163	A	0.0320245	0.0247528	1163	A	0.0513475	0.0209078	0.0350219	0.0568903	0.0467397
1164	G	0.00340014	0.00304058	0.00314613	0.00664572	0.011008	0.00261334	0.00280527	0.00124137	0.00177808	0.00254396	1164	G	0.00304422	0.00216633	1164	G	0.00642584	0.00507653	0.00794567	0.00925241	0.00693975
1165	G	0.0126688	0.0067301	0.00547991	0.0108491	0.0125249	0.00608099	0.00530422	0.00540754	0.00382478	0.00379126	1165	G	0.00905357	0.00505295	1165	G	0.0264526	0.0127633	0.011614	0.0108603	0.0144262
1166	A	0.0270791	0.0179563	0.0169255	0.0321675	0.0386393	0.0170253	0.0260676	0.0197471	0.0185157	0.0149789	1166	A	0.0258596	0.0126864	1166	A	0.0434591	0.031043	0.0414661	0.0407118	0.0329303
1167	G	0.0126478	0.00890556	0.00705497	0.0148044	0.0235991	0.00652509	0.0125029	0.0159717	0.0101236	0.00496446	1167	G	0.00851744	0.00614363	1167	G	0.0116673	0.0108853	0.0164658	0.0167612	0.00814414
1168	T	0.0231042	0.0121052	0.0097256	0.0225892	0.0300103	0.0101344	0.0195434	0.0291575	0.0140014	0.00738794	1168	T	0.0112499	0.00724653	1168	T	0.0223592	0.0146471	0.0187729	0.0174808	0.0135213
1169	G	0.0142178	0.00969459	0.00759472	0.023929	0.0297337	0.00891643	0.0154166	0.024593	0.00953557	0.00540545	1169	G	0.00658381	0.00439274	1169	G	0.012625	0.0079746	0.0154089	0.0088939	0.0105357
1170	G	0.0344704	0.0187065	0.0105102	0.0457815	0.0406635	0.019402	0.0355859	0.0494739	0.021626	0.00640435	1170	G	0.0136807	0.00760368	1170	G	0.0277972	0.0152481	0.0220972	0.00751974	0.0166518
1171	A	0.0105784	0.00672407	0.00638909	0.0142519	0.045166	0.00792746	0.0206245	0.0494481	0.00969148	0.00319266	1171	A	0.00705837	0.00163917	1171	A	0.00879458	0.00774035	0.0273419	0.00833995	0.00688395
1172	G	0.00530571	0.00517174	0.00369061	0.00711812	0.007408	0.00411543	0.0062108	0.015242	0.00541872	0.0037372	1172	G	0.00331419	0.00598725	1172	G	0.00557964	0.00485486	0.00508165	0.00277301	0.00393232
1173	C	0.00568255	0.00465345	0.0026767	0.00580538	0.00599781	0.00401853	0.00532536	0.0160112	0.00531726	0.00280295	1173	C	0.0061146	0.00181	1173	C	0.00638829	0.00862921	0.00597393	0.00539048	0.00790331
1174	C	0.00373374	0.0033341	0.00134068	0.00239495	0.00374824	0.00231989	0.00216631	0.00193272	0.00302711	0.00201641	1174	C	0.00330738	0.00135696	1174	C	0.00262657	0.0031094	0.00153653	0.00522788	0.00401849
1175	T	0.00394739	0.00283839	0.00246378	0.00214644	0.00300246	0.00344672	0.00223904	0.00268748	0.00235113	0.00272685	1175	T	0.00260965	0.00128762	1175	T	0.00418652	0.00497188	0.00133687	0.00207987	0.00448911
1176	G	0.00533857	0.00522395	0.00488413	0.00402999	0.00319504	0.00708997	0.00313288	0.00265768	0.00269844	0.0052627	1176	G	0.00557308	0.00331175	1176	G	0.00621184	0.00791584	0.00117557	0.00282406	0.00412905
1177	C	0.00327748	0.00341726	0.00167253	0.00189486	0.00206998	0.00211826	0.00251885	0.00106444	0.00176685	0.00183558	1177	C	0.0046822	0.00249598	1177	C	0.00309734	0.00773929	0.00208813	0.0025729	0.00812627
1178	G	0.00720246	0.00380967	0.0067415	0.00353057	0.00531491	0.00385376	0.00287271	0.00184539	0.00175086	0.00271038	1178	G	0.004712	0.00239202	1178	G	0.00551805	0.00902219	0.00478979	0.0104535	0.00690267
1179	G	0.0650922	0.0362746	0.0723201	0.0254386	0.0306824	0.0338388	0.0235229	0.0164068	0.0114313	0.0307602	1179	G	0.0380445	0.0289751	1179	G	0.0637387	0.0843023	0.0296138	0.129547	0.0726713
1180	C	0.0351596	0.0230001	0.0323859	0.0163401	0.0146265	0.0226808	0.015409	0.00862701	0.014394	0.0219127	1180	C	0.0316851	0.0215824	1180	C	0.0276157	0.036128	0.013942	0.048594	0.0349179
1181	T	0.131261	0.0674527	0.126692	0.0282737	0.0325874	0.0816249	0.0298993	0.0463881	0.0486735	0.0630305	1181	T	0.112497	0.0640856	1181	T	0.0616341	0.0635805	0.0407128	0.207852	0.0317471
1182	T	0.0305544	0.0590924	0.0274389	0.00881092	0.00835533	0.0241261	0.0176846	0.0196992	0.0212255	0.0517671	1182	T	0.0899844	0.0434192	1182	T	0.0166282	0.0460773	0.00732716	0.0469688	0.0180683
1183	A	0.0284871	0.138097	0.0443393	0.0123605	0.0137161	0.0310139	0.0498512	0.053599	0.0445755	0.149286	1183	A	0.161669	0.102813	1183	A	0.0188094	0.0592344	0.00950809	0.0539646	0.0345877
1184	A	0.0390558	0.364516	0.0649683	0.0230659	0.0208068	0.0601681	0.18945	0.161999	0.184236	0.410708	1184	A	0.412522	0.327447	1184	A	0.021102	0.179121	0.0104616	0.0673924	0.106203
1185	T	0.0296539	0.205998	0.0438181	0.0152462	0.0181595	0.0393719	0.148189	0.0871707	0.139051	0.19562	1185	T	0.197067	0.212997	1185	T	0.0154454	0.125722	0.0064257	0.0584234	0.0926832
1186	T	0.0377511	0.135307	0.0409728	0.018799	0.021885	0.0403025	0.123052	0.0820235	0.152549	0.122143	1186	T	0.13684	0.128949	1186	T	0.0230923	0.128211	0.00916583	0.0642251	0.0795378
1187	T	0.00711805	0.0240908	0.00638962	0.00513601	0.0047686	0.0060324	0.0314138	0.019986	0.0372325	0.0182554	1187	T	0.0172022	0.0226305	1187	T	0.00544087	0.0327226	0.00418637	0.0259495	0.021937
1188	G	0.00671064	0.00781078	0.004095	0.00495002	0.00338613	0.00467275	0.00911487	0.00851754	0.010396	0.00606232	1188	G	0.00641735	0.00594152	1188	G	0.00877844	0.015016	0.00309033	0.0125965	0.0112258
1189	A	0.0472372	0.082598	0.0477332	0.0568092	0.0347593	0.0678374	0.0568564	0.112723	0.135854	0.0760586	1189	A	0.0875109	0.0605133	1189	A	0.0571147	0.267247	0.0354902	0.0650218	0.0762558
1190	C	0.0201632	0.0620448	0.0342138	0.0418829	0.0251101	0.0338489	0.0661725	0.0576762	0.100449	0.0381359	1190	C	0.0756483	0.0612532	1190	C	0.0178654	0.0841037	0.0275767	0.165093	0.084574
1191	T	0.101903	0.31689	0.0712964	0.0745194	0.0468084	0.108318	0.186978	0.209643	0.345463	0.270343	1191	T	0.397959	0.283104	1191	T	0.0532933	0.365285	0.047402	0.362156	0.295006
1192	C	0.219335	0.787096	0.0736731	0.0449851	0.130977	0.176438	0.79158	0.68087	0.778975	0.729963	1192	C	0.832532	0.77013	1192	C	0.124522	0.712492	0.11946	0.766936	0.769492
1193	A	0.0194771	0.0222224	0.0195377	0.0196643	0.0155725	0.0226912	0.0429981	0.0833482	0.0384724	0.0218829	1193	A	0.0242931	0.0245043	1193	A	0.0151375	0.0271778	0.0191764	0.0410191	0.0257722
1194	A	0.0132856	0.0143052	0.0658387	0.0808447	0.033367	0.0715458	0.0316312	0.0665606	0.040103	0.0224296	1194	A	0.0155869	0.0833592	1194	A	0.0118015	0.0180193	0.0434845	0.0289779	0.0136537
1195	C	0.00324024	0.00334679	0.0168524	0.0221949	0.0111121	0.0133556	0.00648374	0.0108908	0.00467076	0.00595394	1195	C	0.00398384	0.00492973	1195	C	0.0033588	0.00715307	0.028488	0.00430196	0.00399943
1196	A	0.0525219	0.0179594	0.0380749	0.0429994	0.0273455	0.0349315	0.0195597	0.0390558	0.0313557	0.0196045	1196	A	0.0446658	0.0200649	1196	A	0.0375491	0.0685607	0.0261198	0.025848	0.0320251
1197	C	0.0052432	0.00497107	0.00645752	0.00871153	0.00651323	0.00568426	0.00902913	0.00732579	0.0089229	0.00503675	1197	C	0.00402518	0.00432939	1197	C	0.00611274	0.0073412	0.0140612	0.00760789	0.00996162
1198	G	0.00921159	0.00769697	0.0103206	0.0109346	0.0137978	0.0105789	0.0204669	0.0097549	0.0159065	0.00932351	1198	G	0.00664646	0.00635551	1198	G	0.00881015	0.0119363	0.0290887	0.00888107	0.0153158
1199	G	0.00918512	0.00420787	0.00939745	0.0130805	0.0114647	0.00922424	0.0108564	0.00886829	0.0067014	0.00469401	1199	G	0.00463792	0.00351408	1199	G	0.0151461	0.00770274	0.0141028	0.00461756	0.00935727
1200	G	0.00978679	0.00810791	0.00616777	0.0137125	0.00919813	0.0144275	0.00593324	0.012124	0.00418588	0.00568591	1200	G	0.0139917	0.00525132	1200	G	0.0145008	0.0171648	0.0102741	0.00432968	0.0091469
1201	G	0.0205532	0.0071406	0.00964431	0.0174197	0.0123724	0.0119276	0.010931	0.0148263	0.0092987	0.00864621	1201	G	0.00678351	0.00660697	1201	G	0.0319582	0.014848	0.0137487	0.00758008	0.0121004
1202	A	0.0227674	0.0103979	0.0151628	0.0222934	0.0188872	0.0175661	0.0301139	0.0286183	0.0262626	0.0125144	1202	A	0.0117481	0.00842932	1202	A	0.022763	0.0157133	0.0282843	0.0155747	0.0125635
1203	A	0.0171771	0.00670872	0.0194267	0.0366674	0.0191937	0.0176785	0.0143627	0.0191241	0.0176502	0.00932772	1203	A	0.00853649	0.0116264	1203	A	0.0190694	0.008273	0.0256206	0.010728	0.00640424
1204	A	0.0117877	0.00650363	0.0190931	0.0464897	0.0203156	0.0189115	0.0194197	0.019726	0.0206067	0.00907462	1204	A	0.00662028	0.0118315	1204	A	0.0142708	0.00779924	0.0489108	0.00691549	0.00688116
1205	C	0.0075307	0.00421547	0.00606348	0.0164535	0.00863488	0.0056591	0.00815951	0.00690692	0.0082788	0.00403742	1205	C	0.0033717	0.0038566	1205	C	0.00771107	0.00548548	0.0129574	0.00149192	0.00464475
1206	T	0.0216459	0.012585	0.0136454	0.0331685	0.0166136	0.0183485	0.0246869	0.0224432	0.0409924	0.0109823	1206	T	0.0119261	0.00861767	1206	T	0.0164903	0.0165806	0.0229683	0.00748869	0.0093311
1207	C	0.00264952	0.000930011	0.00398182	0.00799945	0.00485315	0.00277649	0.00231092	0.00345614	0.00260022	0.000758579	1207	C	0.000721486	0.000537955	1207	C	0.00512198	0.00158095	0.00662562	0.00143053	0.00131913
1208	A	0.0106347	0.00282068	0.00939843	0.0148023	0.0112193	0.00853721	0.00517438	0.00876991	0.00706264	0.00323825	1208	A	0.00424089	0.00357253	1208	A	0.0107269	0.00550568	0.0147605	0.00438531	0.00318479
1209	C	0.00516911	0.00169812	0.00341893	0.0085809	0.00361138	0.00390991	0.00260699	0.00395486	0.00336894	0.0019249	1209	C	0.00201851	0.00310272	1209	C	0.0073367	0.00245217	0.00332621	0.000806644	0.00161694
1210	C	0.00168193	0.000587093	0.000823465	0.00223341	0.00234417	0.000906952	0.00102247	0.00159184	0.00104611	0.000554795	1210	C	0.000576764	0.000391823	1210	C	0.00162017	0.00111886	0.00296246	0.000487897	0.000857121
1211	A	0.0125856	0.00457012	0.00622367	0.00808365	0.00856731	0.0054151	0.00881465	0.0100444	0.00607815	0.00596007	1211	A	0.005314	0.00506663	1211	A	0.016395	0.00751909	0.0105914	0.00401885	0.00503654
1212	G	0.00389292	0.00151523	0.00298921	0.00481594	0.00548242	0.00183651	0.00272437	0.00412174	0.00172217	0.00193159	1212	G	0.00190904	0.0013402	1212	G	0.00968122	0.00297292	0.00601636	0.000604961	0.00253925
1213	G	0.00361134	0.00131266	0.00333491	0.00317055	0.00544158	0.00203524	0.00199205	0.00563082	0.00120005	0.00206639	1213	G	0.00226785	0.00118528	1213	G	0.00682282	0.0039301	0.0104154	0.000773004	0.00249587
1214	T	0.0185417	0.0203604	0.00890278	0.0172638	0.0119968	0.0178391	0.0147641	0.0217391	0.0130768	0.0240316	1214	T	0.0324616	0.0151506	1214	T	0.0225082	0.0278408	0.00966623	0.00284824	0.0174873
1215	C	0.00312376	0.00189837	0.00188203	0.00317675	0.00346404	0.0025585	0.00303995	0.00330305	0.00405909	0.00169425	1215	C	0.00268129	0.00141905	1215	C	0.00271317	0.00359818	0.00313131	0.00029941	0.00195451
1216	C	0.0045393	0.00246662	0.00224932	0.00326469	0.00324178	0.00290015	0.00302416	0.00374591	0.00323989	0.00261502	1216	C	0.00303815	0.00189231	1216	C	0.00448559	0.00294988	0.00383185	0.000480779	0.0022933
1217	A	0.00535649	0.0017609	0.00419962	0.00362866	0.00635992	0.00273708	0.003507	0.00449146	0.00297602	0.00211026	1217	A	0.00201367	0.00132933	1217	A	0.00554036	0.00246026	0.00629995	0.00127893	0.00202193
1218	G	0.00598003	0.00193857	0.025921	0.00827249	0.0146987	0.00885717	0.00389993	0.00385653	0.00247539	0.00241111	1218	G	0.00171798	0.00653529	1218	G	0.00907511	0.00346348	0.0167605	0.00104925	0.00289196
1219	A	0.0357019	0.0166271	0.0225585	0.0404368	0.0245133	0.0381833	0.0211433	0.0356308	0.0367846	0.0266744	1219	A	0.018846	0.013658	1219	A	0.0333149	0.0171965	0.0276186	0.00505567	0.0100695
1220	C	0.0155744	0.0057352	0.00836462	0.0123947	0.0133418	0.0075349	0.0137545	0.0077889	0.0122313	0.00567055	1220	C	0.00527581	0.02062	1220	C	0.0135931	0.0095373	0.0153418	0.00102257	0.00618068
1221	A	0.0665978	0.023931	0.0222086	0.0401092	0.0380954	0.02521	0.0312606	0.0424649	0.0701327	0.0271383	1221	A	0.0342498	0.0189212	1221	A	0.0411302	0.0286788	0.0459385	0.00647128	0.0115788
1222	C	0.0103696	0.00342838	0.00706862	0.00807872	0.00894286	0.00596259	0.00672366	0.00565914	0.00731703	0.00362437	1222	C	0.00337653	0.00604321	1222	C	0.010803	0.00596178	0.00841535	0.00109154	0.00343704
1223	A	0.0227569	0.00499311	0.0123256	0.0107901	0.0171597	0.00838672	0.00616633	0.0103335	0.00604546	0.00756206	1223	A	0.00777367	0.00671812	1223	A	0.0136848	0.0104497	0.0127242	0.00292863	0.00436112
1224	A	0.0110187	0.00375546	0.0118995	0.00759632	0.00766741	0.0107938	0.00276673	0.00896099	0.00389318	0.0111312	1224	A	0.00704073	0.00955246	1224	A	0.00674285	0.0040003	0.00536324	0.00114779	0.00149378
1225	T	0.00651779	0.00213325	0.00910819	0.00587576	0.00518693	0.00654893	0.00188711	0.00324595	0.00213665	0.00399518	1225	T	0.00266045	0.00437984	1225	T	0.00411031	0.00334404	0.0028277	0.00073685	0.00115218
1226	A	0.0198771	0.00629087	0.0163813	0.0163364	0.0141093	0.0102612	0.00845031	0.00828681	0.0118667	0.00923046	1226	A	0.00618214	0.00728484	1226	A	0.015742	0.00968721	0.0138823	0.00128904	0.00491638
1227	A	0.0424088	0.0402304	0.0308662	0.0183452	0.0235197	0.0235508	0.0344263	0.0304518	0.0433885	0.0440829	1227	A	0.0221032	0.0769803	1227	A	0.0293129	0.0339354	0.0285492	0.00917982	0.0275831
1228	G	0.00636178	0.00418046	0.00752208	0.00392305	0.00732007	0.00457276	0.00417975	0.00263602	0.0026982	0.00580121	1228	G	0.00255251	0.0324599	1228	G	0.00765138	0.00509579	0.00415556	0.00246824	0.00484933
1229	G	0.00761496	0.00435341	0.00622411	0.00655155	0.00720521	0.00489668	0.00371777	0.00409436	0.00149506	0.00446593	1229	G	0.00320545	0.00390349	1229	G	0.0122388	0.006872	0.00525595	0.00264328	0.00589486
1230	A	0.0336287	0.0330477	0.0305334	0.0353703	0.0283887	0.0418623	0.0230646	0.0371822	0.0297692	0.0486425	1230	A	0.0264162	0.0252737	1230	A	0.0317777	0.0251844	0.0178375	0.0157987	0.0166004
1231	T	0.055372	0.0548632	0.0415212	0.0357948	0.0360228	0.0392594	0.0642715	0.043034	0.0756433	0.0505743	1231	T	0.0443856	0.0563148	1231	T	0.0342262	0.0418468	0.0345797	0.00822622	0.0326267
1232	T	0.00796229	0.00507637	0.00941349	0.00825267	0.0105451	0.00620374	0.00684545	0.00567443	0.0040428	0.00552296	1232	T	0.00371852	0.00534164	1232	T	0.00783495	0.00629357	0.00581126	0.00584019	0.00694043
1233	G	0.00430606	0.0025429	0.00513527	0.00444333	0.0062504	0.00454316	0.00373464	0.0036766	0.00209092	0.00340153	1233	G	0.00248651	0.00309686	1233	G	0.00503982	0.00444166	0.00397763	0.00207195	0.00437488
1234	A	0.0776473	0.0914728	0.0520428	0.081191	0.0598667	0.0822027	0.0765465	0.0812236	0.100549	0.100033	1234	A	0.084687	0.0619249	1234	A	0.066829	0.0609053	0.052691	0.0320519	0.0492227
1235	C	0.0275544	0.02732	0.0231261	0.0186724	0.0248742	0.0208832	0.0328912	0.0233397	0.0270833	0.017716	1235	C	0.0165052	0.0222149	1235	C	0.0230993	0.0240693	0.0227209	0.0132685	0.0265523
1236	A	0.0352143	0.0196447	0.0331541	0.0331515	0.0446971	0.0241259	0.0278207	0.0263534	0.0193265	0.0211817	1236	A	0.0185351	0.0249909	1236	A	0.0391162	0.0273142	0.0428365	0.0521546	0.0275469
1237	G	0.00724164	0.00429992	0.0116039	0.00884307	0.0145735	0.00694139	0.00699703	0.0076521	0.00343463	0.00588566	1237	G	0.00346457	0.0105525	1237	G	0.0134141	0.0072809	0.00919658	0.00423892	0.00785373
1238	A	0.0468924	0.0420463	0.0372273	0.0510944	0.0463065	0.0486477	0.0417132	0.0586232	0.0523271	0.0480895	1238	A	0.0417063	0.0366082	1238	A	0.0458818	0.0393489	0.0503897	0.0242494	0.0327232
1239	T	0.0366824	0.0252276	0.0344051	0.0393802	0.0440084	0.0316255	0.0428101	0.0427286	0.0435422	0.0281442	1239	T	0.028089	0.0434376	1239	T	0.037722	0.0214862	0.0405519	0.0237507	0.0284865
1240	T	0.0125128	0.00636125	0.0150247	0.014579	0.0183111	0.0123258	0.015899	0.0183133	0.00918778	0.00771423	1240	T	0.00718044	0.0113608	1240	T	0.0149824	0.00975924	0.0139072	0.0103715	0.0120939
1241	G	0.00654628	0.00324839	0.0301596	0.017753	0.018354	0.0131527	0.0141977	0.0186012	0.00550768	0.00566962	1241	G	0.00321895	0.00539657	1241	G	0.0112004	0.00465263	0.0140664	0.014313	0.00924651
1242	A	0.0326362	0.0166173	0.0600648	0.0637403	0.063817	0.0447135	0.0538769	0.082114	0.0228077	0.0219878	1242	A	0.0188097	0.0176703	1242	A	0.064675	0.0282691	0.0726916	0.0340726	0.0370701
1243	G	0.00463137	0.00276498	0.0125602	0.0116004	0.0194299	0.00640832	0.0138093	0.0203792	0.00467045	0.0033688	1243	G	0.00232968	0.0045452	1243	G	0.00519677	0.00345011	0.0200895	0.0191813	0.0114515
1244	A	0.0274052	0.0158349	0.0395284	0.0548695	0.0724392	0.0412653	0.0921977	0.120215	0.0365211	0.0421094	1244	A	0.0172401	0.0155636	1244	A	0.0658854	0.0297253	0.179643	0.306733	0.228392
1245	G	0.00583601	0.00672126	0.0108766	0.014317	0.0188326	0.00921274	0.0207557	0.0175694	0.00645547	0.00598224	1245	G	0.00402239	0.00992243	1245	G	0.0094695	0.00693992	0.0189564	0.00509993	0.00968541
1246	C	0.0219425	0.0118925	0.0202157	0.0304407	0.0313227	0.0219527	0.0264924	0.0160548	0.011177	0.011589	1246	C	0.0142021	0.0246135	1246	C	0.0357547	0.0232701	0.0228108	0.00806672	0.0267221
1247	T	0.0236824	0.0192802	0.0362518	0.0344826	0.0345459	0.0391522	0.0423327	0.0252555	0.0218893	0.0240308	1247	T	0.0266371	0.315765	1247	T	0.0185799	0.0227035	0.0762325	0.0219904	0.0151149
1248	C	0.0154432	0.0145718	0.0189911	0.0215549	0.021469	0.0183004	0.0240266	0.0101348	0.00946412	0.0138985	1248	C	0.0131844	0.0103808	1248	C	0.0150048	0.0148333	0.0139322	0.011108	0.0134018
1249	T	0.0312997	0.0264059	0.0299336	0.0333594	0.0418889	0.0304941	0.0591077	0.0282629	0.0300222	0.0196788	1249	T	0.0220261	0.0164048	1249	T	0.0214335	0.0286098	0.048304	0.0223642	0.0203985
1250	T	0.0302121	0.0240756	0.0379041	0.0262617	0.0341275	0.0346597	0.0347098	0.0206813	0.0185976	0.0269157	1250	T	0.0342482	0.0142084	1250	T	0.0275583	0.0344829	0.0234833	0.0341463	0.0172006
1251	T	0.0204904	0.0230729	0.0246026	0.021132	0.0291526	0.0242379	0.0322691	0.0175502	0.0184072	0.0218667	1251	T	0.0250871	0.0128377	1251	T	0.0160198	0.0306656	0.0162862	0.0133922	0.0162735
1252	C	0.0275053	0.0313962	0.0293635	0.035534	0.0631242	0.033426	0.0621906	0.0213789	0.0252334	0.027004	1252	C	0.0281032	0.0181894	1252	C	0.0291485	0.0350887	0.0327004	0.0150602	0.0424347
1253	T	0.155843	0.174982	0.0985039	0.168292	0.221516	0.152734	0.348498	0.137488	0.220267	0.146699	1253	T	0.144008	0.109812	1253	T	0.120552	0.133758	0.147874	0.0413168	0.134957
1254	T	0.133672	0.168868	0.0966362	0.137679	0.196833	0.114567	0.298039	0.142663	0.202912	0.11275	1254	T	0.0817127	0.11666	1254	T	0.132603	0.120369	0.146205	0.045519	0.142056
1255	G	0.014894	0.0148892	0.0166436	0.0182764	0.0257808	0.0141294	0.021893	0.0158161	0.0124543	0.0114294	1255	G	0.00863717	0.00973683	1255	G	0.0217537	0.0194689	0.016008	0.0120973	0.0172032
1256	A	0.178093	0.20525	0.115913	0.193012	0.200998	0.175587	0.277842	0.246248	0.310743	0.179594	1256	A	0.145956	0.115567	1256	A	0.133663	0.142328	0.140733	0.0723178	0.11123
1257	T	0.0953103	0.0970851	0.0684111	0.0890391	0.100224	0.0764391	0.138669	0.104557	0.123619	0.0622838	1257	T	0.0599622	0.0545179	1257	T	0.0551797	0.0601033	0.0756599	0.0314448	0.0566921
1258	T	0.0570462	0.0459038	0.0459201	0.0547108	0.0527754	0.0502682	0.0568456	0.0429366	0.05062	0.0395047	1258	T	0.0340596	0.0315238	1258	T	0.0434201	0.0560867	0.0492429	0.0310418	0.0452999
1259	T	0.0392169	0.0230259	0.0376067	0.0260428	0.0277017	0.0290678	0.0255104	0.017711	0.021441	0.023164	1259	T	0.0236572	0.0188724	1259	T	0.0331232	0.0358788	0.0233788	0.0296724	0.0247235
1260	T	0.0185295	0.0127266	0.020057	0.0147626	0.016093	0.0139797	0.014305	0.00796754	0.00974057	0.0119504	1260	T	0.0101317	0.0117617	1260	T	0.0235968	0.014733	0.0152926	0.0184393	0.0176261
1261	G	0.0098684	0.00841994	0.0113264	0.00867209	0.00856696	0.0074229	0.00649656	0.00659017	0.00587112	0.0071009	1261	G	0.00763967	0.00658338	1261	G	0.0159414	0.00854568	0.0115842	0.0127847	0.0108533
1262	T	0.012736	0.00672342	0.01129	0.0101301	0.0122749	0.0106264	0.00732597	0.00666823	0.00473815	0.00621036	1262	T	0.0078634	0.00514811	1262	T	0.0221995	0.0136114	0.0149446	0.0267035	0.0127571
1263	G	0.00617899	0.00293583	0.00947735	0.00855244	0.0110764	0.00606697	0.00325694	0.00422376	0.00268716	0.0042437	1263	G	0.00407336	0.00249612	1263	G	0.0111301	0.00674187	0.0131396	0.0410712	0.00759981
1264	G	0.00784649	0.00297424	0.0114832	0.00840932	0.0114669	0.00724729	0.00299149	0.00415506	0.00210376	0.00432567	1264	G	0.00526721	0.00250828	1264	G	0.0170407	0.0121623	0.0183578	0.0231411	0.0124188
1265	G	0.00690505	0.00206447	0.0165012	0.0130826	0.0145766	0.00974075	0.0020275	0.00394981	0.00176454	0.00312468	1265	G	0.00406058	0.00156589	1265	G	0.0142037	0.0108226	0.0351904	0.0216633	0.00632905
1266	T	0.0249703	0.00961126	0.069176	0.0438825	0.0459745	0.0423162	0.00823061	0.0128628	0.00690571	0.0147633	1266	T	0.0142479	0.00821037	1266	T	0.0542548	0.0497661	0.0880887	0.0766225	0.0336031
1267	G	0.0066754	0.00307647	0.0198461	0.0175549	0.0142612	0.0119512	0.00289047	0.0057421	0.00347526	0.00510264	1267	G	0.00492496	0.00226164	1267	G	0.0130441	0.00859247	0.0161232	0.021734	0.00782446
1268	G	0.00795027	0.00374748	0.0127216	0.00690818	0.0106298	0.0077837	0.002747	0.00497556	0.00264079	0.00418238	1268	G	0.00572011	0.00246143	1268	G	0.0149277	0.0120908	0.0150574	0.0200234	0.0101562
1269	T	0.0449582	0.0170654	0.0294583	0.0208709	0.0386627	0.0312314	0.010183	0.0266923	0.00978362	0.0224169	1269	T	0.0237611	0.0146766	1269	T	0.0876042	0.0682124	0.040662	0.0984655	0.0514087
1270	G	0.0207223	0.00737034	0.010576	0.00881667	0.011335	0.00883421	0.00407655	0.00735714	0.00510358	0.00755564	1270	G	0.00904986	0.00531787	1270	G	0.0274348	0.0095028	0.0275904	0.106508	0.0144014
1271	G	0.0185216	0.00937485	0.0116372	0.013992	0.0125723	0.0111369	0.0056562	0.0115135	0.00661752	0.00663185	1271	G	0.0108337	0.00678641	1271	G	0.0275758	0.0147686	0.0290327	0.0335667	0.0166616
1272	T	0.0488417	0.0171341	0.0266	0.0402336	0.0237511	0.0292045	0.0100826	0.0272339	0.0117363	0.0126383	1272	T	0.0470901	0.0151766	1272	T	0.0764527	0.0516936	0.0716415	0.396835	0.0342925
1273	G	0.0183417	0.0170586	0.0121219	0.0187713	0.0100185	0.0182829	0.00455244	0.0116888	0.00419575	0.0188701	1273	G	0.0217713	0.0106593	1273	G	0.0299627	0.0283686	0.0115289	0.0327323	0.0158654
1274	C	0.00925966	0.00380378	0.00812729	0.00527478	0.00644767	0.00844061	0.00208433	0.00407981	0.00177298	0.00465243	1274	C	0.00759668	0.0027907	1274	C	0.0167783	0.0154832	0.00665348	0.00819156	0.0131159
1275	A	0.0298623	0.0195702	0.0295052	0.0237413	0.0149605	0.0255892	0.00660787	0.0347098	0.00895997	0.0263814	1275	A	0.0585557	0.0219156	1275	A	0.0304827	0.0247402	0.0148695	0.0364447	0.0139343
1276	T	0.00998887	0.00434383	0.0122108	0.0106389	0.00760609	0.00890915	0.00371073	0.00530661	0.00348531	0.00632306	1276	T	0.00591984	0.00570103	1276	T	0.0157709	0.00701167	0.00581709	0.00686258	0.00619467
1277	G	0.00375838	0.00175305	0.00547592	0.00594654	0.00674	0.00366928	0.00164311	0.00360934	0.00185962	0.0026737	1277	G	0.00261533	0.00123031	1277	G	0.00492311	0.00294106	0.00739186	0.00629417	0.00297387
1278	G	0.012869	0.00296934	0.00899004	0.00944279	0.0103242	0.00852072	0.00209108	0.00558803	0.00188599	0.00491932	1278	G	0.00681883	0.00264357	1278	G	0.0247027	0.0193322	0.0114223	0.00910144	0.0122587
1279	C	0.0385259	0.0163546	0.0238492	0.0338763	0.0264852	0.0355363	0.00939446	0.0194685	0.0109222	0.0203741	1279	C	0.0289579	0.0125555	1279	C	0.0553693	0.0605963	0.0243684	0.0274453	0.0376823
1280	C	0.0172748	0.0125549	0.0149101	0.0204053	0.0134675	0.0189275	0.00728361	0.0132239	0.0122088	0.0134415	1280	C	0.0164171	0.00762657	1280	C	0.0156847	0.0130802	0.01687	0.0100515	0.016712
1281	G	0.029136	0.0170861	0.0268184	0.0201724	0.0165896	0.0197993	0.012246	0.0150188	0.0152045	0.0159009	1281	G	0.0122657	0.0161566	1281	G	0.0334912	0.0199923	0.0302585	0.0095009	0.0230909
1282	T	0.0775473	0.0308643	0.0575077	0.0647502	0.0460119	0.0767696	0.0152259	0.0398848	0.020059	0.0370441	1282	T	0.0598993	0.0228157	1282	T	0.0829915	0.0556676	0.0617756	0.174034	0.0424289
1283	T	0.0292799	0.0191899	0.0301561	0.0220955	0.01368	0.0344127	0.0102867	0.0176779	0.0163347	0.0256971	1283	T	0.0301323	0.0221075	1283	T	0.0249985	0.0229576	0.0162923	0.0348606	0.0141279
1284	C	0.0368426	0.029819	0.043415	0.028377	0.0156306	0.0368883	0.0141849	0.0173582	0.0205468	0.0336691	1284	C	0.0303554	0.0308249	1284	C	0.0294207	0.0245288	0.0218063	0.00992915	0.0249312
1285	T	0.0260403	0.0196951	0.0343598	0.0202534	0.0144309	0.0270144	0.0109063	0.0195898	0.0216498	0.0200947	1285	T	0.0181958	0.0224568	1285	T	0.0153928	0.0232732	0.0189847	0.0106685	0.0145102
1286	T	0.0249148	0.0234143	0.0776205	0.0242668	0.0167732	0.0504419	0.00844428	0.0159823	0.00743641	0.0321946	1286	T	0.0322018	0.0171198	1286	T	0.0201982	0.0286204	0.0179559	0.0161229	0.0131684
1287	A	0.0159126	0.0104879	0.0671599	0.025079	0.0243794	0.0349403	0.00627519	0.0139864	0.00371298	0.016457	1287	A	0.0107382	0.00868333	1287	A	0.0128481	0.0100303	0.042617	0.0105319	0.00890878
1288	G	0.0101377	0.00774954	0.0898243	0.0366722	0.0461156	0.0425916	0.00673474	0.00914034	0.00381674	0.0140148	1288	G	0.0104609	0.0128209	1288	G	0.0135958	0.0110491	0.0260954	0.00324126	0.00896317
1289	T	0.0118357	0.00945224	0.0205085	0.0125801	0.0107153	0.0162674	0.00493017	0.0104248	0.00672215	0.0120487	1289	T	0.0123022	0.00824198	1289	T	0.013464	0.01856	0.0122277	0.00682299	0.0139283
1290	T	0.00522321	0.00384317	0.0158073	0.00583244	0.0054995	0.00884275	0.00293691	0.00343853	0.00210094	0.00585043	1290	T	0.00538351	0.00483822	1290	T	0.0076917	0.00704754	0.00594018	0.00457287	0.00616543
1291	G	0.00263622	0.00151029	0.00399487	0.00273124	0.0034541	0.00327753	0.00131888	0.00168996	0.000759485	0.00338644	1291	G	0.00274049	0.00188416	1291	G	0.00422121	0.0041636	0.00480538	0.00732263	0.0150889
1292	G	0.0051163	0.00603929	0.0278987	0.0172743	0.0199366	0.0208284	0.0113348	0.0118597	0.0051906	0.0267884	1292	G	0.009633	0.00498395	1292	G	0.0096524	0.0118571	0.0190275	0.0267312	0.0340767
1293	T	0.00832138	0.0107576	0.0184562	0.00990105	0.00991453	0.0124103	0.00909139	0.00954172	0.00622694	0.0102517	1293	T	0.011147	0.00907299	1293	T	0.0114343	0.0180109	0.00971742	0.0086927	0.0146894
1294	G	0.00228981	0.00299815	0.00799633	0.0045702	0.00524527	0.00377318	0.00303852	0.00342761	0.00186215	0.00369924	1294	G	0.0048859	0.0028753	1294	G	0.00456123	0.00430896	0.00410111	0.00571624	0.00495316
1295	G	0.0149247	0.0284833	0.0230958	0.0215444	0.018306	0.030559	0.0107804	0.0155709	0.00346532	0.027784	1295	G	0.0245843	0.0203399	1295	G	0.032878	0.0346119	0.0107517	0.00540567	0.0321443
1296	A	0.0132572	0.0135194	0.0400092	0.0177438	0.0281488	0.0276846	0.0181094	0.026849	0.00690509	0.024935	1296	A	0.0179296	0.0111774	1296	A	0.0228822	0.0241779	0.0227403	0.0121173	0.0238807
1297	G	0.0123677	0.0201419	0.0564217	0.0207291	0.0204213	0.0261552	0.0357106	0.0200513	0.0171725	0.0225213	1297	G	0.0147022	0.0237519	1297	G	0.0179853	0.0170797	0.025393	0.00806851	0.0183876
1298	T	0.0293826	0.0399263	0.0478156	0.0449724	0.0379502	0.0448183	0.0487985	0.0422605	0.032298	0.0366592	1298	T	0.0291317	0.0308823	1298	T	0.0546231	0.0546915	0.0377288	0.0126892	0.056393
1299	G	0.00861565	0.0105756	0.0188323	0.0138588	0.011402	0.0117437	0.0121585	0.0122909	0.0059461	0.0119778	1299	G	0.0114255	0.0097919	1299	G	0.0135091	0.0128099	0.00805826	0.00737113	0.011624
1300	A	0.065717	0.0889491	0.0831865	0.119019	0.069599	0.123691	0.071226	0.158604	0.0768603	0.17408	1300	A	0.116582	0.0884495	1300	A	0.0825656	0.0805462	0.0528154	0.019373	0.0625155
1301	T	0.0213643	0.0255768	0.0584632	0.0357301	0.0277031	0.0380978	0.053217	0.0368304	0.0465437	0.0430814	1301	T	0.0294813	0.0259183	1301	T	0.0192722	0.0176125	0.0172526	0.00889323	0.0127219
1302	T	0.0420466	0.0472949	0.0533273	0.0514342	0.0324542	0.0445568	0.0651998	0.0405285	0.0575174	0.0480718	1302	T	0.0495727	0.0440366	1302	T	0.0338122	0.0363997	0.0202596	0.0130199	0.023122
1303	T	0.0107059	0.0120088	0.0214984	0.0232065	0.020481	0.0130395	0.0248024	0.0159915	0.0180837	0.0100965	1303	T	0.00709247	0.0083945	1303	T	0.0126627	0.0082863	0.0115407	0.00509134	0.00983823
1304	G	0.0134952	0.0170704	0.0267441	0.040155	0.0206008	0.0231343	0.0278012	0.0223256	0.0248461	0.0216999	1304	G	0.0131578	0.0127252	1304	G	0.0154791	0.0147014	0.0358402	0.00256063	0.0129818
1305	T	0.0567735	0.053769	0.0650765	0.106369	0.069459	0.0830179	0.0767335	0.0698898	0.0644087	0.0536648	1305	T	0.0599357	0.0434227	1305	T	0.0669532	0.0690157	0.0720734	0.0158205	0.0589428
1306	C	0.0174761	0.0207626	0.0270285	0.0481574	0.0373247	0.0243136	0.0307643	0.0173703	0.023909	0.0136497	1306	C	0.0129035	0.0129319	1306	C	0.0164455	0.0166239	0.0347098	0.00662899	0.0253627
1307	T	0.0161873	0.019238	0.0282862	0.045403	0.0321977	0.0280297	0.0288449	0.0176311	0.0214349	0.0176332	1307	T	0.0158027	0.0244435	1307	T	0.0237901	0.0167614	0.0390504	0.0128436	0.0255425
1308	G	0.0147219	0.016313	0.0620815	0.0643776	0.0787282	0.0516092	0.0394514	0.0255176	0.0203738	0.0267348	1308	G	0.0201455	0.0186899	1308	G	0.0248734	0.0180997	0.103991	0.0526829	0.0612318
1309	C	0.0484399	0.0545326	0.0368578	0.0399353	0.041068	0.0397266	0.063003	0.0436454	0.0566202	0.0377034	1309	C	0.0445383	0.0399037	1309	C	0.0523666	0.0535221	0.0537813	0.03313	0.064584
1310	T	0.037728	0.0461503	0.041014	0.0365932	0.0359234	0.0490801	0.0370842	0.0494439	0.0607915	0.044495	1310	T	0.0491098	0.0425559	1310	T	0.0245296	0.0354672	0.0360735	0.0428674	0.0239107
1311	T	0.0411227	0.0554892	0.110184	0.103892	0.0925534	0.143549	0.0283023	0.0527437	0.029618	0.0620971	1311	T	0.0680748	0.0466478	1311	T	0.0327713	0.0399404	0.052107	0.0291333	0.0252857
1312	A	0.00737046	0.00728686	0.173383	0.133446	0.221863	0.15831	0.0188765	0.0204531	0.00980406	0.0150191	1312	A	0.00889321	0.00812836	1312	A	0.00616596	0.0106231	0.0617452	0.0114479	0.00639963
1313	A	0.0359853	0.0506668	0.12922	0.139685	0.138627	0.146302	0.046456	0.0540029	0.0399896	0.0790393	1313	A	0.0659056	0.107374	1313	A	0.0257823	0.0257026	0.0997929	0.0275274	0.0191001
1314	T	0.025443	0.0279062	0.0583417	0.0748435	0.0856703	0.0525913	0.0354705	0.021918	0.0237359	0.0274907	1314	T	0.0268474	0.0425649	1314	T	0.0236682	0.0187581	0.0576117	0.0147212	0.018723
1315	T	0.0172201	0.0197834	0.0546938	0.0619918	0.069268	0.0421445	0.0364033	0.0209739	0.0306738	0.0163547	1315	T	0.0152723	0.019488	1315	T	0.0210705	0.0193036	0.178527	0.0272528	0.031464
1316	G	0.0139466	0.0165977	0.0178976	0.022069	0.0252072	0.0184189	0.0207254	0.0144934	0.0170611	0.0119862	1316	G	0.0140268	0.0151955	1316	G	0.0166893	0.0178964	0.0338504	0.0097696	0.0192892
1317	C	0.0148632	0.0121637	0.00933974	0.00794701	0.0144562	0.00932579	0.0131021	0.0102902	0.00899111	0.0101188	1317	C	0.0165727	0.0213656	1317	C	0.031289	0.0200404	0.0164235	0.0216356	0.0341327
1318	G	0.00879096	0.00888412	0.00853574	0.00643153	0.00895833	0.00538173	0.0124052	0.0108015	0.00986279	0.00664626	1318	G	0.00660883	0.0111502	1318	G	0.0116147	0.0112503	0.0135425	0.0155801	0.0126805
1319	A	0.0965762	0.131257	0.0498432	0.0627798	0.0420789	0.0789664	0.0941124	0.115287	0.140824	0.133758	1319	A	0.117757	0.187669	1319	A	0.0824572	0.08992	0.0543628	0.103783	0.0736217
1320	T	0.0197732	0.0192863	0.0242204	0.0177484	0.02116	0.0212963	0.043689	0.0239809	0.0379922	0.0203832	1320	T	0.0162697	0.0486739	1320	T	0.0161241	0.0191895	0.0255849	0.0273635	0.0169167
1321	A	0.0462424	0.0442687	0.0300419	0.0218559	0.0247534	0.0270513	0.0518228	0.0341478	0.0469206	0.0386443	1321	A	0.0372397	0.0332834	1321	A	0.0346533	0.034452	0.0342445	0.0537413	0.0310543
1322	A	0.0489198	0.0525154	0.034097	0.0234792	0.0211315	0.03288	0.0465464	0.0450383	0.0608852	0.0588289	1322	A	0.0726973	0.0739323	1322	A	0.0380204	0.0387117	0.0262708	0.0556369	0.0291758
1323	C	0.0152077	0.0145173	0.00884922	0.00723411	0.00764709	0.00614923	0.00935459	0.0087296	0.0084175	0.0107721	1323	C	0.0111516	0.019286	1323	C	0.0163202	0.0124393	0.00752618	0.011373	0.0178609
1324	G	0.00779451	0.00839192	0.00418994	0.00360707	0.0059667	0.00319603	0.00518572	0.00611669	0.00400919	0.00611581	1324	G	0.00747773	0.00827234	1324	G	0.00968541	0.0083181	0.00657345	0.00938628	0.00778977
1325	A	0.0388279	0.0267411	0.0299536	0.024711	0.0269829	0.0287597	0.0290906	0.0379262	0.0211494	0.031036	1325	A	0.0380567	0.0271478	1325	A	0.0527872	0.0335541	0.0382559	0.0555223	0.0396032
1326	A	0.049184	0.0516769	0.0254211	0.0324735	0.0230833	0.027852	0.0366817	0.0478095	0.0437015	0.0515621	1326	A	0.0705245	0.141449	1326	A	0.0397786	0.0352393	0.0209361	0.0519081	0.0280032
1327	C	0.00837319	0.00713889	0.00489898	0.0068964	0.00679782	0.00343497	0.00641548	0.00849875	0.00731674	0.00512975	1327	C	0.00514998	0.0109548	1327	C	0.00984436	0.00606344	0.00454684	0.00706309	0.00902123
1328	G	0.0303413	0.0298187	0.00800358	0.0205337	0.014827	0.0111709	0.0186433	0.0243974	0.0188902	0.0172464	1328	G	0.0271356	0.0208087	1328	G	0.0408987	0.0262053	0.0157834	0.0183831	0.0310103
1329	A	0.0479485	0.0355425	0.03113	0.0443539	0.0424003	0.0248656	0.067731	0.0968843	0.0527819	0.0235106	1329	A	0.0499318	0.0272848	1329	A	0.0788158	0.0370767	0.0606399	0.0537946	0.0535692
1330	G	0.0101455	0.0101924	0.0109482	0.0151327	0.0192083	0.00711745	0.0164729	0.0148005	0.0130212	0.00810042	1330	G	0.00631014	0.0127014	1330	G	0.0103915	0.0102044	0.0238254	0.0135188	0.0118506
1331	A	0.0709869	0.0537674	0.0330132	0.0691858	0.0551703	0.0517474	0.074848	0.0854594	0.0777534	0.0574241	1331	A	0.0660724	0.0377354	1331	A	0.099514	0.0831597	0.0855058	0.0649746	0.0747465
1332	C	0.0115925	0.0109583	0.036767	0.0468086	0.0504289	0.0282318	0.0217622	0.0124116	0.0153562	0.0105911	1332	C	0.00970264	0.0221936	1332	C	0.0113439	0.010712	0.114663	0.0255465	0.0174466
1333	C	0.0242067	0.0207582	0.00939919	0.0177252	0.0154448	0.00941631	0.020592	0.0148327	0.0172102	0.0132827	1333	C	0.0193894	0.0208134	1333	C	0.0227466	0.0188697	0.0191892	0.0272	0.0238196
1334	T	0.0843231	0.0846798	0.0332703	0.0528336	0.035121	0.0421005	0.08654	0.0739495	0.103529	0.0673152	1334	T	0.0652645	0.0674955	1334	T	0.0653445	0.0553944	0.0551983	0.075143	0.0489907
1335	T	0.0263152	0.0270504	0.0113528	0.0163896	0.0140659	0.0105448	0.0291939	0.0227696	0.0258731	0.0139771	1335	T	0.0186678	0.0165312	1335	T	0.0193057	0.0230136	0.0201702	0.0276028	0.0164976
1336	A	0.0372534	0.0317388	0.0195765	0.0295462	0.0228958	0.0181002	0.0520094	0.0560746	0.0405144	0.0247711	1336	A	0.0196006	0.0141406	1336	A	0.0278415	0.0189359	0.0392477	0.0433663	0.0222975
1337	A	0.0274384	0.0331863	0.0173803	0.0340363	0.0226869	0.0199819	0.0677452	0.0897917	0.0678587	0.0354508	1337	A	0.0253152	0.0546578	1337	A	0.0271809	0.0230046	0.0572961	0.0363309	0.023094
1338	C	0.0228822	0.0266638	0.00980419	0.0226582	0.0143075	0.0107517	0.0301969	0.0403799	0.0264357	0.0188308	1338	C	0.0165444	0.031164	1338	C	0.0232674	0.0166072	0.027373	0.0194175	0.0225232
1339	C	0.0139056	0.0201562	0.00574992	0.0134543	0.0156869	0.00656505	0.0286529	0.0175045	0.0220207	0.00865377	1339	C	0.0125136	0.00952755	1339	C	0.0154447	0.0128955	0.0288222	0.0160841	0.0237471
1340	T	0.0312568	0.0315888	0.0137686	0.0228244	0.0213307	0.0169533	0.0518323	0.0396516	0.0564242	0.0248601	1340	T	0.0246411	0.0206082	1340	T	0.0263621	0.0312718	0.0400317	0.0484374	0.10537
1341	A	0.054944	0.056753	0.0290528	0.0408578	0.0329248	0.0355441	0.070823	0.089037	0.0920298	0.063726	1341	A	0.0569902	0.0384432	1341	A	0.0372226	0.0453077	0.158466	0.501781	0.296169
1342	C	0.0323351	0.0325945	0.0166713	0.0264396	0.040032	0.0153423	0.0435907	0.0265561	0.039419	0.0189885	1342	C	0.0183489	0.0232314	1342	C	0.0304634	0.0229985	0.0446919	0.0246268	0.0285266
1343	T	0.0326332	0.0288768	0.0135132	0.0126164	0.0143922	0.016008	0.0180292	0.0237869	0.0211351	0.0262143	1343	T	0.0276126	0.0214061	1343	T	0.0280553	0.0353536	0.0140627	0.0264491	0.0225427
1344	A	0.0467847	0.0385193	0.0190136	0.0128856	0.0149524	0.0184581	0.0175565	0.0305758	0.0170037	0.0400662	1344	A	0.0405469	0.0309004	1344	A	0.0376736	0.0287716	0.0117182	0.0392812	0.0209211
1345	A	0.0133632	0.0133472	0.0110907	0.00928961	0.011505	0.0100983	0.0132082	0.0129497	0.0118478	0.0208027	1345	A	0.0148816	0.0199583	1345	A	0.0133042	0.011663	0.0111707	0.0197366	0.00986324
1346	A	0.0299821	0.027164	0.0208212	0.027211	0.0207493	0.0245251	0.0321696	0.0373576	0.0352975	0.0491713	1346	A	0.0335239	0.0461923	1346	A	0.0301033	0.0231466	0.0188161	0.0360089	0.0403906
1347	T	0.0350096	0.0288083	0.161531	0.260668	0.209825	0.197108	0.308607	0.21835	0.243723	0.230182	1347	T	0.0230781	0.0871233	1347	T	0.030889	0.0233766	0.125249	0.236021	0.235057
1348	A	0.0191755	0.018126	0.0138568	0.0136318	0.0156827	0.00947679	0.0120005	0.0171579	0.0121749	0.014136	1348	A	0.0130166	0.0109035	1348	A	0.0225072	0.014502	0.0232192	0.0150463	0.0130554
1349	G	0.0044785	0.00328086	0.00352699	0.00448827	0.00494165	0.00357741	0.00265378	0.00340754	0.00260496	0.0045438	1349	G	0.00279646	0.00617973	1349	G	0.00704746	0.00415022	0.00352978	0.00506478	0.00372285
1350	T	0.00399662	0.00304181	0.004609	0.00193501	0.00475551	0.00255644	0.00196896	0.00353642	0.00170083	0.00422745	1350	T	0.00270258	0.00255048	1350	T	0.00570213	0.00581087	0.0033432	0.00401327	0.00416859
1351	G	0.00271033	0.00282955	0.00234551	0.00157714	0.00305299	0.00197228	0.00157969	0.00209139	0.00174161	0.00222655	1351	G	0.0017651	0.00179773	1351	G	0.00434344	0.00300499	0.00274825	0.00389508	0.00308734
1352	G	0.00255458	0.0031264	0.00313298	0.00193767	0.00366322	0.00194674	0.00192073	0.00314033	0.00223277	0.00221051	1352	G	0.00209716	0.0013732	1352	G	0.00329175	0.00380932	0.00389273	0.00266412	0.00297238
1353	T	0.0107706	0.00906097	0.00732568	0.00669192	0.00897452	0.00683855	0.00465199	0.00367801	0.00346715	0.00720948	1353	T	0.0100409	0.00687331	1353	T	0.0252395	0.0196211	0.00761236	0.0134374	0.0139643
1354	G	0.00867244	0.00866028	0.00617124	0.00625825	0.00608296	0.00670394	0.00450076	0.00372904	0.00422278	0.0118248	1354	G	0.00785966	0.00527643	1354	G	0.0124394	0.0099222	0.00442946	0.00384808	0.0073504
1355	C	0.0128278	0.0121712	0.00810231	0.00719308	0.012203	0.00805378	0.0076184	0.0070651	0.00846753	0.00723998	1355	C	0.0126282	0.00713806	1355	C	0.0147116	0.01366	0.0113228	0.00828745	0.0117425
1356	T	0.0156917	0.0140764	0.0125324	0.00958998	0.0140469	0.0130579	0.0145465	0.00984998	0.0136086	0.0127785	1356	T	0.0134175	0.0105126	1356	T	0.0139711	0.0152158	0.0187936	0.0102708	0.0103506
1357	A	0.0329633	0.032919	0.0253405	0.0160052	0.0265086	0.022187	0.0289534	0.0193308	0.0233606	0.0241492	1357	A	0.0216672	0.0203694	1357	A	0.0265878	0.0278025	0.0254758	0.0131249	0.0192651
1358	G	0.0120087	0.0130628	0.00945381	0.00578557	0.0102993	0.00750963	0.00821718	0.00801331	0.00656559	0.00960757	1358	G	0.0105654	0.0148488	1358	G	0.0147195	0.0127351	0.00967205	0.00789858	0.00856974
1359	C	0.00522053	0.0057773	0.00449431	0.00252897	0.00392934	0.00454185	0.00281182	0.00252386	0.00210834	0.00552107	1359	C	0.00633385	0.00491756	1359	C	0.00585635	0.00670659	0.00218949	0.00438784	0.00469681
1360	A	0.0219793	0.0268215	0.0241644	0.0129459	0.0143419	0.02354	0.0115374	0.0220284	0.0125922	0.0330384	1360	A	0.0398832	0.0325905	1360	A	0.0190004	0.026825	0.0108172	0.0109426	0.0177267
1361	T	0.0144981	0.019627	0.0223027	0.00924336	0.0117989	0.01491	0.0102379	0.0108544	0.0115394	0.0179348	1361	T	0.0181168	0.0236415	1361	T	0.0119506	0.0148279	0.013354	0.0124234	0.0823494
1362	T	0.0116957	0.0100953	0.0368787	0.0240224	0.026776	0.0312669	0.0245956	0.0182435	0.0171091	0.0296969	1362	T	0.0118182	0.00873835	1362	T	0.0106496	0.0153703	0.113502	0.166094	0.13917
1363	T	0.011031	0.0124513	0.0209494	0.0135125	0.0162004	0.0164178	0.0138388	0.00888507	0.00793933	0.016878	1363	T	0.0102057	0.0104966	1363	T	0.0149108	0.0124067	0.075473	0.120401	0.134608
1364	G	0.00997761	0.0120824	0.0147128	0.0129083	0.0147617	0.0123255	0.0106838	0.00830855	0.00750184	0.0178528	1364	G	0.0126715	0.00889684	1364	G	0.016463	0.0147848	0.0532216	0.0707077	0.0733012
1365	C	0.0110535	0.0110895	0.00574942	0.00560472	0.00630063	0.00617692	0.00512632	0.00735035	0.00788827	0.00558945	1365	C	0.0142355	0.00634961	1365	C	0.0132388	0.0145764	0.00890006	0.0065445	0.011719
1366	T	0.008809	0.00782602	0.00661278	0.00439181	0.0070264	0.00603759	0.00500429	0.006309	0.00605797	0.00623482	1366	T	0.00576294	0.00454238	1366	T	0.00992596	0.00996642	0.00880019	0.00929921	0.00855407
1367	G	0.00715672	0.00512431	0.00361893	0.00221679	0.00475183	0.00225289	0.00167236	0.00258781	0.00162411	0.00421328	1367	G	0.00506269	0.00333182	1367	G	0.00823359	0.00617281	0.00453066	0.0182585	0.00411458
1368	G	0.0129919	0.0153126	0.0119353	0.00738765	0.0110545	0.00753573	0.00666554	0.0075714	0.00564498	0.0122005	1368	G	0.0157863	0.00934779	1368	G	0.0220764	0.0179112	0.00809358	0.00630989	0.00846116
1369	T	0.0365514	0.0440796	0.0255672	0.0210732	0.0209941	0.0254101	0.0151559	0.017683	0.0201895	0.0310351	1369	T	0.0484709	0.0256371	1369	T	0.0403664	0.0412503	0.016781	0.0180417	0.0175319
1370	T	0.0187847	0.0288597	0.0213757	0.0130271	0.0144779	0.0179555	0.0136803	0.0120558	0.0130057	0.0207539	1370	T	0.0281079	0.0179363	1370	T	0.0195836	0.0209507	0.0174328	0.0119891	0.0209552
1371	A	0.0347903	0.0374965	0.0692978	0.0557743	0.06131	0.0637214	0.0441985	0.049342	0.0411212	0.0677246	1371	A	0.0485831	0.0250097	1371	A	0.0323541	0.035232	0.107055	0.138864	0.0807492
1372	T	0.0348171	0.0387401	0.0585219	0.0535683	0.0420673	0.0513011	0.0491665	0.0424855	0.0505531	0.0464938	1372	T	0.0392555	0.107106	1372	T	0.0429575	0.0339051	0.0864085	0.0690427	0.101336
1373	C	0.0124816	0.0151532	0.0167287	0.0234753	0.0302766	0.0159801	0.0269245	0.0267879	0.0237115	0.0103841	1373	C	0.0135384	0.00684061	1373	C	0.0137901	0.0167774	0.0367629	0.0320834	0.0144259
1374	C	0.0120449	0.0116189	0.00671036	0.00683418	0.00952786	0.00514154	0.00862678	0.00717044	0.00874118	0.00538094	1374	C	0.00871184	0.00675636	1374	C	0.017007	0.0133078	0.0103055	0.0055595	0.00593143
1375	A	0.0451626	0.0421263	0.020612	0.0184269	0.0246744	0.0185051	0.029684	0.0312304	0.0336898	0.0248471	1375	A	0.0525983	0.033368	1375	A	0.0423988	0.0644725	0.0322909	0.0132372	0.0129218
1376	C	0.0202382	0.0241475	0.0131097	0.0103753	0.02182	0.00915419	0.0285233	0.0165597	0.0207084	0.0101522	1376	C	0.0200326	0.0254336	1376	C	0.0202033	0.0285323	0.0156448	0.00358633	0.012689
1377	T	0.0617138	0.0427048	0.0226828	0.0158996	0.0218472	0.020534	0.0284866	0.0218912	0.0283728	0.0210095	1377	T	0.0520721	0.0427321	1377	T	0.0389625	0.0621255	0.0269776	0.0527232	0.0144485
1378	T	0.0517153	0.0482872	0.0262705	0.0188217	0.0236004	0.026899	0.0317864	0.0228715	0.0345997	0.0267034	1378	T	0.0594814	0.0397509	1378	T	0.0361284	0.0705602	0.0191505	0.0198726	0.0156636
1379	C	0.0136502	0.0153928	0.0110714	0.00605259	0.00769846	0.00728115	0.00589747	0.00884361	0.00588827	0.00769233	1379	C	0.0131406	0.012458	1379	C	0.0136065	0.0224163	0.00658216	0.0042486	0.00641577
1380	T	0.030788	0.0331169	0.0220315	0.0104581	0.0146054	0.0171638	0.00989765	0.0147084	0.01321	0.0164132	1380	T	0.0381415	0.0198416	1380	T	0.0239917	0.0433565	0.0126567	0.0116158	0.00949217
1381	T	0.0404647	0.0434195	0.0233404	0.00945279	0.0129627	0.0158906	0.00782428	0.00920548	0.0095332	0.0205387	1381	T	0.0439968	0.0221255	1381	T	0.0295846	0.0481563	0.00549778	0.00983726	0.00913188
1382	A	0.0278857	0.0254475	0.0211789	0.0100494	0.0124619	0.0140243	0.00576676	0.0145358	0.00638169	0.0149482	1382	A	0.0172237	0.012533	1382	A	0.0240301	0.0184256	0.0055962	0.00995069	0.00697349
1383	G	0.0166669	0.018539	0.011983	0.00815277	0.0105197	0.0110551	0.00533227	0.00778601	0.00545121	0.0151148	1383	G	0.0207129	0.0183167	1383	G	0.0225299	0.0177766	0.00462431	0.00583103	0.00688912
1384	A	0.0291467	0.0206933	0.0205295	0.0191074	0.0372471	0.0209416	0.0170295	0.0218804	0.0199862	0.014143	1384	A	0.02728	0.0145579	1384	A	0.0438885	0.0314784	0.0237567	0.0253282	0.0169748
1385	G	0.0153123	0.0134756	0.0186811	0.0106575	0.0238251	0.0127042	0.010375	0.0145242	0.00797221	0.0135536	1385	G	0.0144388	0.0217253	1385	G	0.0267489	0.0177267	0.0164735	0.0165014	0.0112507
1386	G	0.00659876	0.00528718	0.00718365	0.00840024	0.012613	0.00475093	0.00498565	0.00643376	0.00369039	0.00442764	1386	G	0.00759052	0.00333973	1386	G	0.0130757	0.00878136	0.00947512	0.00752545	0.00555487
1387	G	0.0266615	0.0274821	0.0165945	0.0188921	0.0226877	0.014255	0.0153518	0.0180853	0.00988951	0.0139282	1387	G	0.026251	0.0195097	1387	G	0.0497625	0.0344327	0.018781	0.0138851	0.013546
1388	A	0.129209	0.177381	0.0803162	0.126749	0.0952404	0.108795	0.12166	0.146733	0.112467	0.11071	1388	A	0.187174	0.0990968	1388	A	0.17601	0.14651	0.106053	0.0449991	0.0452887
1389	C	0.0530275	0.0571144	0.0362469	0.0534522	0.0370548	0.0369574	0.0520169	0.0672292	0.0556649	0.0347139	1389	C	0.0405994	0.0633063	1389	C	0.0478568	0.042357	0.027838	0.0110285	0.0167498
1390	T	0.0199912	0.0164517	0.0238114	0.0319792	0.0278691	0.0245572	0.0414416	0.0537144	0.0310413	0.0120705	1390	T	0.011994	0.0111017	1390	T	0.0146417	0.0250594	0.0437438	0.0093254	0.00587902
1391	A	0.0727651	0.0680023	0.23761	0.35339	0.259161	0.292304	0.189541	0.216768	0.162475	0.0760183	1391	A	0.0622235	0.0441027	1391	A	0.0401762	0.0628265	0.399374	0.0322317	0.0201122
1392	T	0.0317375	0.0276678	0.0290904	0.0247041	0.0244978	0.0274474	0.0329261	0.0302998	0.0472007	0.0253384	1392	T	0.0277544	0.0457326	1392	T	0.0238533	0.0328382	0.0125031	0.00934597	0.0108669
1393	C	0.0149548	0.0137431	0.0130937	0.013125	0.0117173	0.0101072	0.00941362	0.00778095	0.0100605	0.00954654	1393	C	0.00933035	0.0150972	1393	C	0.0127185	0.0135814	0.00753147	0.00583316	0.00989843
1394	G	0.00828455	0.00802152	0.00857763	0.00376097	0.00622081	0.00556111	0.00439641	0.00310109	0.00416283	0.00729183	1394	G	0.00600511	0.00709138	1394	G	0.00911832	0.00783641	0.00366771	0.00519696	0.00567945
1395	G	0.0298166	0.0260669	0.0213272	0.0137866	0.0167318	0.0201915	0.0154862	0.0177627	0.011718	0.0229466	1395	G	0.0215701	0.0235582	1395	G	0.0413449	0.0381686	0.00886683	0.00579861	0.0172362
1396	T	0.0309089	0.0261614	0.0244287	0.0157989	0.0190158	0.0278732	0.0154781	0.018332	0.0164003	0.0253765	1396	T	0.0297407	0.0409389	1396	T	0.028573	0.037217	0.0095623	0.0116217	0.0157784
1397	T	0.020434	0.0207384	0.0348824	0.0159175	0.020013	0.0271473	0.0153309	0.0161569	0.0154888	0.0248856	1397	T	0.0248355	0.0230772	1397	T	0.0170058	0.0199705	0.0121256	0.014916	0.0125228
1398	T	0.0431725	0.048057	0.227913	0.116859	0.147432	0.212825	0.0605897	0.0643081	0.0598973	0.10574	1398	T	0.0599888	0.0360124	1398	T	0.027355	0.0503604	0.042233	0.0472071	0.0383192
1399	C	0.0210636	0.0198408	0.251076	0.15498	0.284505	0.171682	0.133509	0.0616511	0.0844108	0.0718785	1399	C	0.0168541	0.0202708	1399	C	0.0212067	0.0195679	0.0627876	0.135571	0.112441
1400	A	0.0278725	0.0246916	0.0463198	0.0254821	0.0319038	0.0356069	0.0279771	0.0297169	0.0181195	0.0515248	1400	A	0.0343854	0.0323049	1400	A	0.0283619	0.0283952	0.0419816	0.210975	0.133175
1401	A	0.0080036	0.00548134	0.0656392	0.0258082	0.0426584	0.0316554	0.0117631	0.00949306	0.0111908	0.0122715	1401	A	0.00500018	0.0190995	1401	A	0.0103611	0.00652453	0.0269584	0.00954777	0.00754946
1402	G	0.00620179	0.00647687	0.0231524	0.0154882	0.0179354	0.0132933	0.00663431	0.00652581	0.00629828	0.00631343	1402	G	0.00475625	0.0092112	1402	G	0.00678812	0.00731827	0.0289979	0.00368065	0.00497761
1403	C	0.0248927	0.0229858	0.0123073	0.0121545	0.0115628	0.0153261	0.0110928	0.013498	0.0118593	0.0151828	1403	C	0.0278961	0.019672	1403	C	0.0336859	0.0304564	0.00948152	0.0065184	0.0196941
1404	C	0.00487389	0.00492873	0.00292885	0.00247243	0.00225716	0.0036208	0.00162342	0.00238787	0.0019323	0.0042581	1404	C	0.00417793	0.00358905	1404	C	0.00666661	0.00849391	0.00168058	0.0039476	0.00415926
1405	G	0.00266193	0.00227545	0.00155019	0.00109406	0.00162219	0.00124334	0.00103522	0.00135145	0.0010458	0.00170701	1405	G	0.002268	0.00217948	1405	G	0.00323362	0.00420487	0.00136707	0.00177827	0.00224644
1406	A	0.0323963	0.0363028	0.0178142	0.0146667	0.0124078	0.0189046	0.0156163	0.0228072	0.0391495	0.0336554	1406	A	0.0398207	0.0271453	1406	A	0.0345231	0.0392065	0.0108927	0.0114369	0.0192775
1407	T	0.0136663	0.0122705	0.00828758	0.00552283	0.00455316	0.0074613	0.00601998	0.00588681	0.00693516	0.0100072	1407	T	0.0078675	0.0148972	1407	T	0.0158762	0.0175746	0.00434081	0.00438431	0.0108958
1408	G	0.00458229	0.00492648	0.00340147	0.00203857	0.00207863	0.00227777	0.00221926	0.00262789	0.00211169	0.00376743	1408	G	0.00367556	0.00365919	1408	G	0.00676567	0.00760862	0.00236092	0.00308273	0.00552737
1409	G	0.0153406	0.0103846	0.00841904	0.00559389	0.00519142	0.00832069	0.00762916	0.00717537	0.0137211	0.00942503	1409	G	0.00608877	0.00872451	1409	G	0.0183484	0.0178106	0.00491424	0.0297157	0.0123755
1410	A	0.0555776	0.055465	0.0254434	0.0249863	0.0234366	0.0331633	0.0190155	0.0289862	0.019484	0.0585162	1410	A	0.0523327	0.0447403	1410	A	0.0669643	0.0733186	0.0136206	0.0242237	0.0410214
1411	A	0.022081	0.0189167	0.0176435	0.00830422	0.0123951	0.0132925	0.0132834	0.0131404	0.011076	0.0249346	1411	A	0.0152459	0.0343232	1411	A	0.0255469	0.020892	0.00918235	0.0178888	0.0205975
1412	G	0.0177928	0.0173851	0.015914	0.00902116	0.00921113	0.00978427	0.0115769	0.0098195	0.00698356	0.0199607	1412	G	0.0145983	0.0339764	1412	G	0.0224446	0.024966	0.00664116	0.00750353	0.0128631
1413	T	0.0953843	0.0912531	0.0461904	0.0455375	0.0406264	0.0607891	0.036878	0.0480341	0.0332731	0.082317	1413	T	0.103229	0.0728625	1413	T	0.118163	0.135223	0.026799	0.027012	0.0813077
1414	T	0.0330241	0.0338379	0.0327319	0.0193566	0.0187945	0.0267706	0.0205787	0.0187939	0.0200126	0.031541	1414	T	0.0467853	0.0289891	1414	T	0.0284701	0.0323883	0.0173268	0.0159267	0.0180434
1415	T	0.00934517	0.00906476	0.0165042	0.0101661	0.0131387	0.0117422	0.0087664	0.00645579	0.0065882	0.00852124	1415	T	0.00813727	0.00869842	1415	T	0.011945	0.0129665	0.0128493	0.0104253	0.00767175
1416	G	0.0100604	0.0112732	0.00551197	0.00478819	0.00634811	0.00558838	0.00551167	0.00611037	0.00586412	0.00768587	1416	G	0.0122679	0.00882111	1416	G	0.00961092	0.0119173	0.00605196	0.00578063	0.00896832
1417	A	0.0341346	0.0239127	0.019407	0.0129223	0.0237826	0.0193821	0.0251418	0.0225179	0.019826	0.0246057	1417	A	0.0273262	0.018761	1417	A	0.0510635	0.0386206	0.0259594	0.0332821	0.0335549
1418	G	0.0218788	0.0198768	0.0160893	0.0104294	0.0156178	0.012544	0.0197298	0.0147802	0.0134891	0.0224789	1418	G	0.0121841	0.0227848	1418	G	0.0256988	0.0190589	0.0158567	0.015955	0.019139
1419	G	0.0286035	0.0317035	0.0168289	0.0114533	0.0125683	0.0150334	0.0183312	0.0172055	0.0176868	0.0207958	1419	G	0.0251081	0.0267052	1419	G	0.0350961	0.0366469	0.0128358	0.0166352	0.0242323
1420	C	0.0397423	0.0487484	0.0251108	0.0116692	0.0117968	0.021493	0.0171951	0.0283463	0.0172995	0.0358672	1420	C	0.0485564	0.0387896	1420	C	0.0401103	0.0405598	0.00876431	0.0240315	0.0260813
1421	A	0.0394024	0.0328565	0.0285501	0.0147949	0.0158838	0.0220855	0.026971	0.0311686	0.0303233	0.0322824	1421	A	0.030583	0.0371233	1421	A	0.0275651	0.0319648	0.0145129	0.0417778	0.0190787
1422	A	0.0582498	0.0718312	0.110432	0.03185	0.0342099	0.0732691	0.0398212	0.0786115	0.060099	0.0899465	1422	A	0.0915244	0.146076	1422	A	0.0597219	0.0447886	0.024211	0.0694174	0.0292594
1423	T	0.0394564	0.0354626	0.099407	0.0215337	0.0310881	0.0528311	0.0293339	0.0225655	0.0207629	0.0386754	1423	T	0.0356982	0.0597352	1423	T	0.0374105	0.0276964	0.0195266	0.0499127	0.0256756
1424	A	0.0520374	0.0470811	0.0379208	0.02093	0.0275939	0.0302839	0.0298361	0.030374	0.0215202	0.0412223	1424	A	0.0487809	0.0401696	1424	A	0.0453777	0.0353171	0.0363933	0.0569847	0.0254053
1425	A	0.079125	0.0869012	0.035138	0.0364854	0.0392769	0.0456435	0.0534887	0.060443	0.0690121	0.079922	1425	A	0.108046	0.10794	1425	A	0.0623347	0.0637042	0.026853	0.0738896	0.0367092
1426	C	0.0322463	0.0221158	0.0133905	0.0166461	0.0213898	0.0110146	0.021523	0.0123391	0.0194552	0.0134231	1426	C	0.0225505	0.0218008	1426	C	0.033874	0.0203633	0.0129384	0.0193091	0.0238481
1427	A	0.153211	0.143641	0.0777532	0.130539	0.106525	0.089228	0.225534	0.171184	0.20351	0.0905704	1427	A	0.113261	0.0945701	1427	A	0.158291	0.0884534	0.153496	0.172719	0.0929701
1428	G	0.0233191	0.038649	0.0373489	0.0550075	0.0664394	0.0265633	0.0793806	0.0738443	0.0568731	0.0127588	1428	G	0.0276941	0.0364935	1428	G	0.0400068	0.0184755	0.16454	0.0367451	0.0278843
1429	G	0.0640295	0.0426651	0.0119644	0.0367522	0.0252385	0.0204063	0.0334636	0.0818144	0.022885	0.0188064	1429	G	0.0442973	0.0302303	1429	G	0.107451	0.0863041	0.0584139	0.0525816	0.05596
1430	T	0.0641132	0.0501597	0.0217317	0.042919	0.0315689	0.0351994	0.0577657	0.121404	0.0583841	0.0310955	1430	T	0.0494239	0.0285684	1430	T	0.0761618	0.0803434	0.0588273	0.0279769	0.0476864
1431	C	0.0334813	0.0378133	0.0127615	0.0249558	0.0158209	0.0152101	0.0307637	0.0470015	0.0302036	0.0205395	1431	C	0.0203657	0.0243749	1431	C	0.0327405	0.0379343	0.0261807	0.0160673	0.0230006
1432	T	0.0262287	0.0266289	0.0156104	0.0312589	0.0204836	0.0158505	0.0358122	0.0567049	0.0317702	0.0144404	1432	T	0.0130928	0.015109	1432	T	0.0336877	0.0236596	0.0342089	0.0316632	0.0206206
1433	G	0.0275154	0.0233946	0.0148283	0.0267356	0.0160736	0.0135285	0.0269266	0.0433254	0.023475	0.0150177	1433	G	0.0176753	0.0153139	1433	G	0.0339399	0.0260569	0.0680074	0.0173853	0.0192204
1434	T	0.0236993	0.0124638	0.0115143	0.0188901	0.0183829	0.0142239	0.0264149	0.0355704	0.0190711	0.00924841	1434	T	0.0170987	0.00999633	1434	T	0.036958	0.0268928	0.0240204	0.0133906	0.0220736
1435	G	0.010215	0.009761	0.00604491	0.0132599	0.0103851	0.00682199	0.0137977	0.0171528	0.010038	0.0072205	1435	G	0.00612578	0.00754081	1435	G	0.0139161	0.0122794	0.0104861	0.0076504	0.0105995
1436	A	0.0575303	0.054752	0.0336499	0.0703276	0.0527307	0.0541531	0.0784929	0.11801	0.073706	0.0526868	1436	A	0.0646213	0.0451115	1436	A	0.0780341	0.0658752	0.0620969	0.0433789	0.0664787
1437	T	0.00724468	0.00677198	0.0100127	0.0131389	0.0192392	0.00916489	0.022082	0.0166215	0.0138723	0.00644854	1437	T	0.0046889	0.00979505	1437	T	0.0060699	0.00601758	0.0183914	0.0101924	0.0104461
1438	G	0.00562488	0.00727857	0.00675945	0.00980119	0.00854582	0.00570107	0.0126776	0.0105752	0.00894676	0.00651373	1438	G	0.00341516	0.00512081	1438	G	0.00573412	0.00750772	0.0111892	0.00332972	0.00888456
1439	C	0.0282388	0.0269029	0.0163633	0.0271789	0.028772	0.0207843	0.0307691	0.0256748	0.0283939	0.0174208	1439	C	0.0210546	0.0171563	1439	C	0.0310768	0.0300104	0.0318705	0.0235182	0.0344824
1440	C	0.0243419	0.025987	0.0113111	0.0188419	0.025316	0.0136795	0.0251504	0.0174783	0.0204108	0.0114065	1440	C	0.0162784	0.0162597	1440	C	0.0221231	0.0194966	0.0265113	0.0375581	0.0219356
1441	C	0.0225752	0.0193775	0.0108083	0.0233313	0.020569	0.0134508	0.0239451	0.0191323	0.0241469	0.0105312	1441	C	0.0159973	0.0151059	1441	C	0.0217469	0.0177369	0.0200188	0.0226798	0.0242493
1442	T	0.0680942	0.0693968	0.0389945	0.0906557	0.0707241	0.0527985	0.126159	0.113628	0.155072	0.0335481	1442	T	0.0569737	0.0483972	1442	T	0.0602827	0.0490963	0.0669507	0.0565704	0.0507481
1443	T	0.113779	0.130104	0.134841	0.142459	0.117793	0.117667	0.201271	0.183477	0.230753	0.0765604	1443	T	0.10371	0.0959381	1443	T	0.0970339	0.0704054	0.0935091	0.0955356	0.0776005
1444	A	0.0178418	0.014278	0.0494333	0.0430818	0.0527542	0.0331931	0.0337134	0.0343029	0.0269131	0.0155339	1444	A	0.0124588	0.012778	1444	A	0.0211543	0.0139822	0.0755049	0.0430587	0.023232
1445	G	0.00653429	0.00478421	0.0258279	0.0147495	0.0187393	0.0136407	0.0115837	0.0114241	0.00868417	0.00901679	1445	G	0.00327447	0.0138122	1445	G	0.0076656	0.00630932	0.0247607	0.0130026	0.0191116
1446	A	0.0523773	0.0547642	0.0607471	0.0739874	0.078581	0.103936	0.0958127	0.122699	0.099548	0.136346	1446	A	0.0612058	0.0459428	1446	A	0.05508	0.0711959	0.0503478	0.15117	0.094896
1447	C	0.0186531	0.0185045	0.0231093	0.0188064	0.0163187	0.0164821	0.0172858	0.0159075	0.0166325	0.0172941	1447	C	0.00971113	0.0275405	1447	C	0.0151876	0.0158635	0.0176913	0.0183165	0.0222689
1448	G	0.0144116	0.0134255	0.0135454	0.0143326	0.0143118	0.0115773	0.0143729	0.013771	0.0103447	0.0101664	1448	G	0.00677365	0.0115888	1448	G	0.0181153	0.01789	0.0280731	0.0268773	0.0174595
1449	T	0.065389	0.0455337	0.0305317	0.0448326	0.0423971	0.0487937	0.038855	0.048964	0.0287224	0.04017	1449	T	0.0450418	0.0460897	1449	T	0.0864926	0.0781506	0.0449094	0.10671	0.0662098
1450	T	0.0249637	0.0211548	0.01904	0.0213042	0.0151919	0.0226661	0.0218314	0.0217439	0.0196577	0.021551	1450	T	0.01845	0.0180485	1450	T	0.0213248	0.0221985	0.01372	0.0399731	0.0180939
1451	C	0.0164566	0.0137985	0.00952428	0.0115224	0.00819158	0.0100668	0.00752925	0.0082613	0.00919134	0.0115159	1451	C	0.0108004	0.01572	1451	C	0.0164649	0.0139218	0.00763091	0.0224051	0.015888
1452	T	0.0231475	0.0169736	0.0150605	0.0164892	0.0180015	0.0158292	0.0151169	0.0148451	0.0182191	0.017863	1452	T	0.0125354	0.0153039	1452	T	0.0222003	0.0152872	0.0213529	0.0599601	0.0248816
1453	G	0.00795655	0.00655937	0.00653614	0.00809054	0.00994248	0.00580098	0.00629948	0.00858087	0.00645926	0.00645297	1453	G	0.00596534	0.00570614	1453	G	0.0118763	0.00807753	0.0112701	0.019333	0.0156587
1454	G	0.00437536	0.00249829	0.00324438	0.00316695	0.00813823	0.003457	0.00327588	0.00688284	0.00238332	0.00225499	1454	G	0.00472736	0.00216596	1454	G	0.00624697	0.00551462	0.0139113	0.0125927	0.0091254
1455	G	0.0105458	0.00556267	0.0063528	0.00749006	0.00780534	0.00732315	0.00626125	0.0115876	0.00598545	0.00564964	1455	G	0.00620741	0.00535463	1455	G	0.0152888	0.0144394	0.0138992	0.00993564	0.0147075
1456	C	0.0159561	0.00887849	0.00693435	0.00936462	0.00882058	0.0100257	0.00792908	0.0156952	0.0101069	0.00777126	1456	C	0.00893084	0.00722047	1456	C	0.0140003	0.0208114	0.0136968	0.0109554	0.0185158
1457	C	0.015393	0.00896855	0.00735315	0.0081102	0.00744296	0.00720095	0.00629284	0.0108012	0.00814021	0.00612096	1457	C	0.00701057	0.00775606	1457	C	0.0129428	0.0117254	0.0181663	0.0908218	0.0145859
1458	G	0.00748642	0.00857678	0.00590626	0.00763334	0.00745771	0.00648752	0.00798287	0.00855008	0.00791088	0.00607083	1458	G	0.00850049	0.00618355	1458	G	0.00979761	0.0107794	0.0129547	0.0108298	0.0102409
1459	C	0.0236139	0.0100606	0.0123945	0.0118447	0.0156693	0.0161695	0.00961122	0.0109376	0.00870107	0.00902249	1459	C	0.0152473	0.00899932	1459	C	0.0285782	0.0271468	0.0228346	0.0226832	0.0322523
1460	A	0.0365724	0.0400101	0.0314923	0.0299791	0.0263886	0.0354199	0.0276445	0.0428146	0.0351	0.0334673	1460	A	0.0818884	0.0425538	1460	A	0.0262116	0.0410751	0.0383637	0.0528857	0.0285514
1461	C	0.00835335	0.0071999	0.0511643	0.0609495	0.0956463	0.0524248	0.019856	0.0149645	0.0177826	0.0161152	1461	C	0.00773922	0.0172721	1461	C	0.00888695	0.00969342	0.160065	0.0440764	0.0292241
1462	G	0.0128418	0.0145532	0.00877004	0.0114815	0.010197	0.0120688	0.00668489	0.00708496	0.00681308	0.0118821	1462	G	0.0184267	0.0126007	1462	G	0.0131758	0.0183684	0.0126805	0.0105634	0.0176513
1463	C	0.0291685	0.0192534	0.0189337	0.0173489	0.030564	0.0210101	0.0177329	0.0133012	0.0159719	0.0160872	1463	C	0.0217107	0.0177014	1463	C	0.0297702	0.0297204	0.0365326	0.0303068	0.0426313
1464	G	0.031107	0.0320548	0.023445	0.0274231	0.0311232	0.0238324	0.0299007	0.0219678	0.0290002	0.0237072	1464	G	0.0268305	0.0270746	1464	G	0.0327267	0.0295354	0.040064	0.0288283	0.0374998
1465	C	0.0449851	0.031768	0.0255228	0.031236	0.0398893	0.0280165	0.0265135	0.0246365	0.0220168	0.0241951	1465	C	0.0356652	0.0340254	1465	C	0.0645767	0.0589149	0.0468388	0.0327396	0.0755255
1466	G	0.0607	0.0624752	0.0379934	0.0383496	0.0309383	0.0422987	0.0350469	0.036847	0.0363459	0.0457639	1466	G	0.0472488	0.0583859	1466	G	0.0641223	0.0544686	0.0393389	0.0310198	0.0557024
1467	C	0.0139863	0.0128885	0.0099475	0.00716076	0.0147684	0.00959861	0.0127363	0.0131512	0.0106817	0.00825213	1467	C	0.0127204	0.0122151	1467	C	0.01093	0.0127547	0.0175203	0.0113407	0.0148432
1468	T	0.0868437	0.0783056	0.0522691	0.0418347	0.0349355	0.0613533	0.0566618	0.0572883	0.0624645	0.0642382	1468	T	0.0569753	0.0662587	1468	T	0.0530191	0.0571821	0.038008	0.0406473	0.0402996
1469	A	0.103581	0.106927	0.0603135	0.042377	0.03503	0.0723907	0.0476146	0.116815	0.0688915	0.0911469	1469	A	0.112096	0.0775368	1469	A	0.0485424	0.0673553	0.0282836	0.0494734	0.0375057
1470	C	0.0224913	0.0257707	0.0194411	0.0153187	0.01335	0.0179919	0.0154901	0.0128553	0.0149751	0.0219411	1470	C	0.0194645	0.0362409	1470	C	0.0181182	0.0204039	0.00812206	0.0116738	0.0191512
1471	A	0.0581258	0.0436934	0.0354947	0.0188272	0.0238839	0.0305749	0.0247234	0.0390351	0.0245744	0.0328367	1471	A	0.0515248	0.0339498	1471	A	0.0356776	0.0593004	0.0254397	0.0399731	0.0320697
1472	C	0.0323453	0.0312289	0.0199122	0.0173173	0.0128714	0.0212086	0.0146156	0.0129899	0.0179535	0.0285411	1472	C	0.0265719	0.04196	1472	C	0.0369431	0.0309375	0.00895999	0.0131748	0.0310879
1473	T	0.00767375	0.00700183	0.00716614	0.00458372	0.00777429	0.00612857	0.00544162	0.00511976	0.00544633	0.00668501	1473	T	0.00603481	0.00790852	1473	T	0.00894941	0.00995416	0.0103029	0.0173887	0.0106916
1474	G	0.00530038	0.00504593	0.00718149	0.00484664	0.00576604	0.00414399	0.00368792	0.00394824	0.00349692	0.00514022	1474	G	0.00641119	0.00546354	1474	G	0.00789343	0.00616802	0.00467951	0.00648449	0.00830061
1475	A	0.0396163	0.0452107	0.0294734	0.0319028	0.0289756	0.0359915	0.0206946	0.0282297	0.0210089	0.0483137	1475	A	0.0617823	0.0421164	1475	A	0.0539477	0.0536544	0.0241987	0.0431529	0.0453079
1476	C	0.00275774	0.00219216	0.00332765	0.00211962	0.00423534	0.00246173	0.00184336	0.00127294	0.00177593	0.00299711	1476	C	0.00196494	0.00387599	1476	C	0.00412958	0.00340996	0.00333206	0.00527467	0.00648901
1477	G	0.00459552	0.00365323	0.00447249	0.00245452	0.00550305	0.003679	0.00261666	0.00221733	0.00235551	0.00415413	1477	G	0.00363999	0.0043633	1477	G	0.00759999	0.00555215	0.00775239	0.0117731	0.0103307
1478	G	0.00848335	0.00949412	0.00640171	0.0056283	0.00623404	0.00693242	0.0052868	0.0050277	0.00400693	0.00990392	1478	G	0.00935638	0.0123744	1478	G	0.0120023	0.0113086	0.00697557	0.00424634	0.0136407
1479	A	0.0122319	0.0110026	0.0188559	0.00951267	0.0182965	0.0116506	0.0101744	0.0106936	0.0087893	0.0151745	1479	A	0.0132992	0.0116693	1479	A	0.0223477	0.0170543	0.0177522	0.0215105	0.0189995
1480	G	0.00807132	0.00873858	0.011103	0.00922682	0.00924315	0.00820316	0.00630687	0.00658705	0.00421303	0.00957091	1480	G	0.00768094	0.0123156	1480	G	0.0196504	0.0160903	0.00831774	0.00703763	0.0160278
1481	C	0.0395819	0.0424747	0.0438348	0.0331654	0.0330801	0.0395409	0.0217838	0.0241788	0.0209237	0.0388109	1481	C	0.0465441	0.0368322	1481	C	0.0663404	0.0696437	0.0320333	0.0494457	0.0630484
1482	C	0.00529233	0.00418926	0.00786375	0.00597213	0.00680255	0.00573851	0.00474576	0.00361283	0.00423396	0.00396397	1482	C	0.00426098	0.00741457	1482	C	0.00642041	0.00519236	0.00484206	0.00748417	0.00759675
1483	A	0.0163015	0.0150458	0.02352	0.0128162	0.0152136	0.015116	0.0133812	0.0101914	0.0111193	0.0218542	1483	A	0.0142381	0.0328446	1483	A	0.0232786	0.0162654	0.0115978	0.0310175	0.0186055
1484	G	0.0205918	0.0479785	0.0284525	0.0278155	0.0195686	0.0318133	0.0192757	0.0130641	0.00953324	0.045404	1484	G	0.0350103	0.0618221	1484	G	0.0328124	0.0434321	0.00802512	0.0109465	0.0336294
1485	C	0.0059312	0.00468854	0.012741	0.00404304	0.0107499	0.00892106	0.00644933	0.00188067	0.00269975	0.00687107	1485	C	0.010092	0.00875611	1485	C	0.00776139	0.0111616	0.00759026	0.00738594	0.0147881
1486	G	0.0143934	0.0187913	0.0203337	0.0103965	0.0123643	0.0208414	0.0132767	0.00619627	0.00606867	0.0286587	1486	G	0.0238284	0.0235842	1486	G	0.0147048	0.0217471	0.00654803	0.00841451	0.0188016
1487	A	0.00653213	0.00584034	0.0194495	0.00615999	0.0142318	0.0110855	0.0112401	0.00524969	0.00516568	0.0122015	1487	A	0.00688062	0.00697387	1487	A	0.00633468	0.00834521	0.00797663	0.00828029	0.00868385
1488	G	0.00715997	0.00802518	0.0169968	0.00872007	0.0106258	0.0104647	0.00904963	0.00390718	0.00348549	0.0138827	1488	G	0.00848061	0.0274929	1488	G	0.00897347	0.0134171	0.00529429	0.00586062	0.010815
1489	T	0.0439113	0.0607426	0.0848019	0.0500706	0.0436097	0.0698545	0.0381641	0.0227699	0.0212534	0.0739785	1489	T	0.0628365	0.118996	1489	T	0.055726	0.0776411	0.0268003	0.039693	0.056329
1490	C	0.0164846	0.0212878	0.030394	0.0196855	0.015819	0.0307103	0.0189664	0.00859499	0.00942587	0.0315711	1490	C	0.0217585	0.0453665	1490	C	0.0166448	0.0221806	0.0305454	0.0125378	0.0312776
1491	T	0.0364343	0.0369356	0.158958	0.0928555	0.0832999	0.131578	0.0715119	0.0368978	0.0383584	0.0743415	1491	T	0.0412039	0.0586306	1491	T	0.025594	0.0345583	0.152444	0.0961398	0.0883359
1492	A	0.00972522	0.00682124	0.0641788	0.0312165	0.0501061	0.0419506	0.0384705	0.0202426	0.0175546	0.0319338	1492	A	0.00811331	0.00714025	1492	A	0.00602155	0.00977424	0.0711142	0.125682	0.0330005
1493	A	0.0162621	0.019	0.0572215	0.0447852	0.0408756	0.0490797	0.0475548	0.0311656	0.0334856	0.0613105	1493	A	0.0288429	0.127785	1493	A	0.0158049	0.0180867	0.040343	0.0658257	0.0652315
1494	C	0.00415452	0.00412071	0.0216424	0.0258229	0.0266609	0.0194057	0.0186338	0.0077156	0.00948053	0.0180537	1494	C	0.00434834	0.0411719	1494	C	0.00532953	0.00646562	0.0558342	0.0474954	0.100528
1495	C	0.0128716	0.0104919	0.00937231	0.00921881	0.00708885	0.00983278	0.00735846	0.00581308	0.00960952	0.0111129	1495	C	0.00963554	0.0120852	1495	C	0.0135328	0.0135687	0.00549213	0.00434661	0.0137684
1496	T	0.01494	0.0123134	0.01382	0.0101618	0.0116644	0.0122746	0.0130924	0.00984294	0.0146238	0.0149188	1496	T	0.0142909	0.0105473	1496	T	0.0110725	0.0177052	0.0100149	0.0080456	0.0130718
1497	T	0.00783987	0.00726659	0.00907306	0.0084895	0.00893113	0.00693511	0.00714485	0.00577045	0.0071248	0.00798002	1497	T	0.00697239	0.0062775	1497	T	0.0109233	0.0099421	0.00783357	0.00483828	0.0107555
1498	G	0.00157988	0.00146012	0.00310448	0.00292	0.00542896	0.002195	0.00295808	0.00295651	0.00160503	0.00238881	1498	G	0.00207912	0.00109037	1498	G	0.00243486	0.00203829	0.00481038	0.00284878	0.00306471
1499	G	0.00372837	0.0028408	0.00389057	0.00422728	0.00588727	0.00425283	0.00341044	0.00361111	0.00264777	0.00359682	1499	G	0.00828488	0.00318973	1499	G	0.00526804	0.00522835	0.00603216	0.00455918	0.00570961
1500	C	0.00909964	0.00800717	0.0077572	0.00845692	0.00908926	0.00884796	0.00800434	0.00661322	0.00854573	0.00950214	1500	C	0.00899331	0.00683032	1500	C	0.00836113	0.0116552	0.00719043	0.0105109	0.0100322
1501	C	0.00394471	0.00372843	0.003465	0.00332028	0.00499281	0.00301365	0.00303093	0.0032994	0.0039218	0.00344465	1501	C	0.00407473	0.00316382	1501	C	0.00599686	0.00544264	0.00462059	0.00953318	0.00722324
1502	G	0.00546575	0.00494413	0.0048249	0.00597635	0.00516157	0.00310953	0.00346451	0.00230091	0.00271924	0.00374665	1502	G	0.00539494	0.0049834	1502	G	0.00967868	0.00589875	0.00436655	0.00794515	0.00677988
1503	A	0.0295138	0.0265889	0.021058	0.0181641	0.0201514	0.0167324	0.0185544	0.0171145	0.0157473	0.0265779	1503	A	0.0313027	0.0272098	1503	A	0.0368112	0.0273981	0.0103083	0.017707	0.0222226
1504	G	0.00409082	0.00273863	0.00943759	0.00531052	0.0102488	0.0049791	0.0061758	0.00641465	0.00491017	0.00806601	1504	G	0.00232661	0.012057	1504	G	0.00392273	0.00425002	0.00486224	0.00586857	0.00352901
1505	A	0.0462097	0.0466563	0.0360097	0.0402123	0.0439617	0.0409576	0.0499054	0.0469388	0.041416	0.0408666	1505	A	0.0557157	0.0275833	1505	A	0.0525916	0.0541679	0.0238221	0.0331718	0.0393245
1506	G	0.0028024	0.00290015	0.0086881	0.00436745	0.0106929	0.00664187	0.00631305	0.00573626	0.00344992	0.00826253	1506	G	0.00252946	0.00527147	1506	G	0.00194068	0.00284978	0.00477121	0.00501336	0.00270312
1507	G	0.0104161	0.0102101	0.0105034	0.00961025	0.0124736	0.00856483	0.00845854	0.00546326	0.00488171	0.0103219	1507	G	0.0144484	0.00785348	1507	G	0.0144744	0.0132459	0.00538388	0.00656148	0.00887773
1508	T	0.0167517	0.0212608	0.0232556	0.0129646	0.0165739	0.0213346	0.0161966	0.014877	0.0129802	0.0284614	1508	T	0.0273175	0.0115678	1508	T	0.0125049	0.0207954	0.00500584	0.0132257	0.0107103
1509	C	0.0135444	0.0119635	0.00896198	0.00928605	0.00797641	0.010236	0.00629915	0.00817758	0.00886294	0.0114432	1509	C	0.0149781	0.00758789	1509	C	0.0112817	0.0200558	0.00337971	0.0041261	0.011768
1510	T	0.0257422	0.0199154	0.0165708	0.0134333	0.0176094	0.0165552	0.0153968	0.0161943	0.0264063	0.0184022	1510	T	0.0197045	0.011417	1510	T	0.0150504	0.0240072	0.00931357	0.0129036	0.0123831
1511	T	0.0238595	0.0194543	0.0184511	0.0139726	0.0185924	0.0156129	0.0206072	0.0150972	0.0192523	0.0146741	1511	T	0.0132289	0.0095619	1511	T	0.0183653	0.0222599	0.0099367	0.0124876	0.015983
1512	G	0.0129362	0.0115791	0.0105624	0.00965324	0.0156556	0.00901995	0.0102878	0.00941394	0.0105015	0.011238	1512	G	0.0122078	0.00631537	1512	G	0.0142018	0.012418	0.00704158	0.0221462	0.014092
1513	G	0.0272793	0.0239277	0.0232596	0.0179386	0.0311056	0.0187937	0.0320552	0.0274544	0.0211712	0.0177977	1513	G	0.0246979	0.0113863	1513	G	0.0309135	0.0260419	0.0186086	0.0256327	0.0195952
1514	T	0.0540202	0.0590422	0.049158	0.040048	0.0522431	0.0581569	0.0974656	0.0630499	0.077848	0.0578584	1514	T	0.0672539	0.0330112	1514	T	0.0383754	0.0534907	0.0281041	0.0291097	0.0294273
1515	A	0.00808991	0.00632085	0.086821	0.0591805	0.0744757	0.0763728	0.0201664	0.0170909	0.0105418	0.0151646	1515	A	0.00837152	0.00426287	1515	A	0.00676473	0.00943219	0.0633441	0.023617	0.00604045
1516	A	0.0287609	0.033688	0.0515234	0.0275969	0.0352474	0.0505688	0.0307184	0.055065	0.0402131	0.0697252	1516	A	0.0601682	0.0650329	1516	A	0.021893	0.0320276	0.0174507	0.0318054	0.0149529
1517	T	0.032246	0.0303745	0.109375	0.0579992	0.0488867	0.0930678	0.0486348	0.0435147	0.0455102	0.0447199	1517	T	0.0323669	0.0572032	1517	T	0.024121	0.032118	0.0242494	0.0203571	0.0164944
1518	C	0.0221031	0.0257117	0.0157344	0.0202629	0.0211961	0.0171467	0.0189796	0.0188789	0.0189093	0.0171562	1518	C	0.0264826	0.016178	1518	C	0.0196705	0.0258551	0.00830478	0.0109855	0.017909
1519	T	0.0519743	0.0432858	0.0306392	0.0317942	0.0381146	0.0328036	0.0483234	0.0445332	0.0593199	0.0351947	1519	T	0.0377263	0.0225852	1519	T	0.0405269	0.0491608	0.0220534	0.0357297	0.0253315
1520	T	0.0237473	0.0204732	0.0142936	0.0133097	0.0224111	0.0129137	0.0221461	0.0240063	0.0254048	0.0109211	1520	T	0.0127573	0.00978593	1520	T	0.0316965	0.0212729	0.0155326	0.0193124	0.0174096
1521	G	0.0278526	0.0280856	0.0168737	0.0196138	0.0192041	0.0143607	0.0193235	0.0293748	0.0223214	0.0192083	1521	G	0.0223905	0.020048	1521	G	0.0387625	0.0292998	0.0163767	0.0319449	0.022905
1522	T	0.0446464	0.0440566	0.0253103	0.0322255	0.0326051	0.0254573	0.035013	0.0683252	0.0391581	0.0272258	1522	T	0.0378468	0.0276619	1522	T	0.0805102	0.0530358	0.0294304	0.036124	0.040941
1523	G	0.120942	0.105501	0.0440177	0.0625695	0.0510736	0.0667716	0.039332	0.086673	0.0507917	0.0801305	1523	G	0.0976557	0.0594529	1523	G	0.174335	0.120453	0.0376989	0.0757237	0.085353
1524	A	0.0656938	0.0305212	0.0387885	0.0264277	0.0621464	0.0345581	0.0460882	0.0624657	0.0359589	0.0293211	1524	A	0.0447381	0.0181087	1524	A	0.0614891	0.0477621	0.0829428	0.127255	0.0368732
1525	A	0.044171	0.0467642	0.030931	0.0334024	0.0380532	0.029039	0.0493663	0.0568902	0.0546679	0.0429165	1525	A	0.0413615	0.051166	1525	A	0.0379394	0.0323412	0.0302801	0.0561715	0.0235749
1526	A	0.0391376	0.0404358	0.0317061	0.0364248	0.0402253	0.0306776	0.0538421	0.0635472	0.0583954	0.0435734	1526	A	0.033996	0.0519025	1526	A	0.0360101	0.0348265	0.0341064	0.0279693	0.0264703
1527	C	0.00576462	0.00646689	0.00378118	0.00506435	0.00728739	0.00418053	0.00513965	0.00681841	0.00588415	0.00567441	1527	C	0.00541505	0.0062666	1527	C	0.00529916	0.00600019	0.00436788	0.00327303	0.00528743
1528	T	0.0142729	0.011842	0.0100717	0.00861465	0.0135446	0.0102227	0.0105867	0.0120526	0.0142926	0.0104918	1528	T	0.010051	0.00458193	1528	T	0.0136092	0.0218954	0.00976982	0.00938473	0.0110575
1529	C	0.0214816	0.0226382	0.0109566	0.0103065	0.0118896	0.0128564	0.0116481	0.0114011	0.0180485	0.0170299	1529	C	0.0178896	0.0129224	1529	C	0.0181246	0.0216374	0.00826159	0.0101488	0.0171807
1530	C	0.00856245	0.00763407	0.00723885	0.00552332	0.00775817	0.00658689	0.00648138	0.00595205	0.0073529	0.00708248	1530	C	0.0054872	0.00525637	1530	C	0.00802878	0.00833974	0.00986873	0.0168461	0.0135571
1531	G	0.0167606	0.00782534	0.00555413	0.00555942	0.00691114	0.00522404	0.00417957	0.00427171	0.00578571	0.00582056	1531	G	0.00740631	0.00611492	1531	G	0.0185178	0.0126335	0.010354	0.0434622	0.0138816
1532	T	0.0894856	0.0694481	0.0393512	0.0573297	0.0364784	0.0580973	0.0519525	0.0491119	0.0792011	0.0620092	1532	T	0.0709925	0.0539546	1532	T	0.0695041	0.0687881	0.0340165	0.151059	0.0511783
1533	C	0.0222459	0.0165806	0.0189699	0.0103125	0.0175857	0.0114011	0.0112567	0.0109888	0.018163	0.0158079	1533	C	0.011038	0.0131333	1533	C	0.0182864	0.0198163	0.0152924	0.0140242	0.0255009
1534	G	0.00447286	0.00303238	0.00361486	0.00235982	0.00348863	0.00218805	0.00205446	0.00214239	0.00240636	0.00332702	1534	G	0.00241921	0.00245043	1534	G	0.00360443	0.00482285	0.006	0.0075042	0.00558979
1535	T	0.0174999	0.01008	0.010201	0.0116197	0.00973201	0.00960861	0.00548422	0.0062695	0.00460643	0.0105432	1535	T	0.00756603	0.00818319	1535	T	0.0291618	0.0204028	0.00992617	0.0145139	0.0240274
1536	G	0.0128219	0.00670213	0.00572256	0.0118142	0.00582275	0.00997312	0.00257564	0.00470328	0.00192227	0.00962843	1536	G	0.00620428	0.00688925	1536	G	0.0221075	0.0227673	0.00576267	0.00530841	0.0245803
1537	C	0.0183313	0.0150949	0.0089144	0.0168058	0.0121181	0.0128455	0.00427348	0.00823073	0.00349976	0.0130819	1537	C	0.0177969	0.0109106	1537	C	0.0264728	0.0391858	0.0112448	0.00951117	0.0395496
1538	T	0.013847	0.0161133	0.0123459	0.00695597	0.00875003	0.0118568	0.00478665	0.00650207	0.0054591	0.0130153	1538	T	0.0147712	0.00940077	1538	T	0.0124843	0.0175493	0.00999959	0.0218505	0.0183288
1539	G	0.00503666	0.00407582	0.00500121	0.00159985	0.00435662	0.00272008	0.00187052	0.00227673	0.00206836	0.00286295	1539	G	0.00287143	0.00274509	1539	G	0.00612449	0.00611673	0.00499227	0.00613449	0.00737218
1540	G	0.00898645	0.0101312	0.00786493	0.00674443	0.0125234	0.00720848	0.00389834	0.00444216	0.00272569	0.00773395	1540	G	0.0108084	0.00727652	1540	G	0.0142405	0.0134572	0.0129648	0.0184892	0.0220522
1541	G	0.0185752	0.0189833	0.011062	0.0124307	0.0154225	0.0131979	0.00773839	0.00804402	0.00408076	0.0136604	1541	G	0.017808	0.0156959	1541	G	0.0282175	0.0271388	0.016188	0.0203837	0.0387296
1542	G	0.0400618	0.0497633	0.0223922	0.0220864	0.0234402	0.031155	0.0132719	0.0209006	0.00670579	0.0328883	1542	G	0.0453978	0.0396231	1542	G	0.045797	0.05173	0.0246887	0.0161297	0.0489581
1543	A	0.0519829	0.0854466	0.042773	0.0408425	0.0439449	0.0586244	0.0242134	0.069901	0.031228	0.072402	1543	A	0.0849561	0.0418275	1543	A	0.0429553	0.0515892	0.0576904	0.0421537	0.0375358
1544	T	0.0368725	0.0439827	0.0405038	0.0231386	0.0273533	0.0359574	0.0251511	0.0242049	0.0243837	0.0484211	1544	T	0.0430822	0.0794947	1544	T	0.0230491	0.0269569	0.0223939	0.0179778	0.0210204
1545	A	0.0430558	0.0383031	0.0364051	0.0234147	0.0309125	0.0285628	0.0202691	0.0266469	0.0180037	0.0397184	1545	A	0.0323776	0.0261624	1545	A	0.0317631	0.0327491	0.030187	0.026117	0.0327322
1546	G	0.00459825	0.00374181	0.00649083	0.0026275	0.00822673	0.00391304	0.00322495	0.00276077	0.000885492	0.00512923	1546	G	0.00217212	0.00611314	1546	G	0.00381818	0.00300284	0.00726082	0.00609903	0.00480672
1547	A	0.0198645	0.0204737	0.0171731	0.00739935	0.0188534	0.0174114	0.00853599	0.0121936	0.00565064	0.0222934	1547	A	0.0197464	0.0189812	1547	A	0.0230947	0.020717	0.0137078	0.0221656	0.0250492
1548	G	0.013213	0.0172445	0.0130185	0.00569839	0.0105169	0.012935	0.00622409	0.00553771	0.00480142	0.0197097	1548	G	0.017639	0.0179914	1548	G	0.0125364	0.0126221	0.00596945	0.0125971	0.0132087
1549	C	0.00970568	0.0105856	0.0091166	0.00390514	0.00538768	0.00969405	0.00451676	0.00503785	0.00285667	0.0108449	1549	C	0.0123998	0.00818396	1549	C	0.00739958	0.0108316	0.00322311	0.00627194	0.0103582
1550	A	0.0339246	0.0363342	0.0236966	0.0190355	0.02252	0.0310917	0.0115525	0.0446062	0.0268252	0.0389105	1550	A	0.0531723	0.0223375	1550	A	0.0204048	0.0369528	0.0161255	0.0157903	0.0219076
1551	T	0.0371124	0.0397415	0.0315144	0.0272902	0.0303112	0.0397187	0.0210994	0.024965	0.0286045	0.0461457	1551	T	0.0453838	0.0319494	1551	T	0.0256366	0.0258346	0.0171443	0.0204343	0.0260716
1552	T	0.0543057	0.0510674	0.0424815	0.056916	0.059874	0.04468	0.0646928	0.0384011	0.0557568	0.036493	1552	T	0.049435	0.0407031	1552	T	0.0601026	0.0376184	0.047946	0.0391587	0.06094
1553	G	0.0890246	0.0789999	0.0564244	0.118278	0.0733987	0.0578076	0.120206	0.093079	0.135505	0.0452973	1553	G	0.0656596	0.0607441	1553	G	0.0903045	0.0504387	0.0818431	0.0632718	0.0732828
1554	T	0.0913945	0.103343	0.0677486	0.0939692	0.0488164	0.0914037	0.0702144	0.107432	0.134076	0.0913251	1554	T	0.0955036	0.0689635	1554	T	0.0663729	0.0740316	0.0380242	0.0371003	0.0614703
1555	A	0.0514927	0.0544441	0.056013	0.0467124	0.0311612	0.0537119	0.0611336	0.0755551	0.0927472	0.0499714	1555	A	0.0419474	0.0422297	1555	A	0.028707	0.0299402	0.0318313	0.0385079	0.0256429
1556	A	0.0584324	0.0788731	0.0703508	0.0768308	0.0393979	0.0776961	0.0857867	0.147037	0.192595	0.101758	1556	A	0.0950542	0.125787	1556	A	0.0335698	0.0429362	0.0407221	0.031863	0.0291329
1557	T	0.0603249	0.0766623	0.0685892	0.0726202	0.0406607	0.0708784	0.0832338	0.104263	0.13116	0.0688222	1557	T	0.0603371	0.155873	1557	T	0.0367216	0.0459367	0.0332685	0.030683	0.0302783
1558	T	0.0479935	0.0474946	0.0573417	0.0526964	0.0340588	0.0509798	0.0706047	0.0765518	0.0843273	0.0416553	1558	T	0.0362214	0.0298207	1558	T	0.0265463	0.0403619	0.025024	0.0278213	0.0271519
1559	A	0.0682446	0.0753766	0.0616272	0.0754616	0.0453995	0.0639417	0.0888732	0.122123	0.106315	0.0653576	1559	A	0.0735038	0.0550047	1559	A	0.0461441	0.0631794	0.0551077	0.045615	0.0431289
1560	T	0.0150637	0.00984076	0.0201059	0.0177011	0.0274062	0.0139759	0.0280957	0.0307767	0.0191868	0.0107126	1560	T	0.00844549	0.0170103	1560	T	0.00985803	0.00977461	0.0167818	0.0174879	0.00919501
1561	T	0.0120592	0.0125203	0.0121491	0.0164989	0.0184491	0.0100076	0.0152606	0.0185363	0.0112542	0.0101733	1561	T	0.00845305	0.00913345	1561	T	0.0143669	0.0122258	0.0118085	0.00930619	0.0147731
1562	G	0.00402721	0.00364512	0.00495856	0.00598431	0.00756506	0.0040677	0.00452219	0.00553336	0.00515727	0.00422494	1562	G	0.00276938	0.00365329	1562	G	0.00537279	0.0050948	0.00521158	0.00367124	0.00592479
1563	C	0.0129516	0.00988434	0.0109734	0.0101094	0.0171418	0.0119812	0.0124412	0.00813529	0.00997384	0.00896269	1563	C	0.0101796	0.00926001	1563	C	0.0170995	0.0165769	0.0144528	0.0121368	0.0203865
1564	T	0.0260593	0.0214585	0.02293	0.0142811	0.0167888	0.0236178	0.0183093	0.0102208	0.0183465	0.0252723	1564	T	0.0167041	0.0254749	1564	T	0.0185923	0.0232929	0.0159587	0.0163198	0.0181794
1565	C	0.0104041	0.00883418	0.0100568	0.0059202	0.0079968	0.00881737	0.00505463	0.00340329	0.00523272	0.00802157	1565	C	0.00529679	0.0132493	1565	C	0.00962201	0.0110693	0.00560807	0.00595845	0.0125373
1566	T	0.0155163	0.0102355	0.0160391	0.00761576	0.0116275	0.0126869	0.00867909	0.0074624	0.00936723	0.0127424	1566	T	0.00774744	0.00942544	1566	T	0.00949422	0.0175299	0.0100516	0.0155295	0.0115487
1567	T	0.0421198	0.0530291	0.0341477	0.0198093	0.0234969	0.0355662	0.0146675	0.0144441	0.0148415	0.0504343	1567	T	0.0501828	0.0291938	1567	T	0.0325248	0.0462326	0.010142	0.0303303	0.0286585
1568	C	0.00522675	0.00456674	0.00639137	0.00242917	0.00676174	0.00389983	0.00228437	0.00219475	0.0021279	0.00311262	1568	C	0.00410435	0.0038428	1568	C	0.00434854	0.00362812	0.00214156	0.019291	0.00430607
1569	A	0.0184994	0.0179462	0.0193071	0.0104418	0.0164279	0.0155522	0.00809359	0.00807697	0.00530879	0.0184389	1569	A	0.0207932	0.0147847	1569	A	0.0176392	0.0176512	0.00944606	0.059411	0.0144496
1570	A	0.0224259	0.0272058	0.0245832	0.0119614	0.0182553	0.0213008	0.0113786	0.0140619	0.00868577	0.0345319	1570	A	0.0369738	0.0381497	1570	A	0.0184113	0.0176059	0.00886954	0.056382	0.0161578
1571	C	0.00357352	0.00418379	0.00384734	0.00274234	0.00433484	0.0030433	0.00228708	0.00142778	0.00174497	0.00370588	1571	C	0.00306074	0.00459816	1571	C	0.00493717	0.00454042	0.00243097	0.00957133	0.00549223
1572	G	0.00568561	0.00451945	0.00648818	0.00223949	0.00649541	0.0041543	0.00312012	0.00249468	0.00207753	0.00431665	1572	G	0.00279579	0.00391563	1572	G	0.00535702	0.00628624	0.00424342	0.0147496	0.00750902
1573	A	0.0394365	0.022216	0.0199179	0.0157658	0.0252516	0.021682	0.0153852	0.011867	0.00687275	0.0169193	1573	A	0.0244417	0.0236252	1573	A	0.0511651	0.0304475	0.0282932	0.167119	0.0430073
1574	G	0.00402806	0.00330249	0.0475461	0.0385504	0.0618423	0.0386505	0.0379082	0.0100486	0.00801078	0.0285577	1574	G	0.00276452	0.00593097	1574	G	0.00547514	0.00676231	0.0216602	0.0445136	0.027481
1575	G	0.0201456	0.0288023	0.0190228	0.012684	0.0146021	0.0228334	0.0124461	0.00828089	0.00504487	0.0232256	1575	G	0.0237094	0.0179406	1575	G	0.0280254	0.0235241	0.00826173	0.0260453	0.0258184
1576	A	0.0189376	0.0246414	0.0361249	0.013535	0.019164	0.0297713	0.0146951	0.0140525	0.00726252	0.027214	1576	A	0.0259015	0.0210145	1576	A	0.0172066	0.0178783	0.011791	0.0249073	0.0189036
1577	A	0.015065	0.0139594	0.0451637	0.0203582	0.0175082	0.0380277	0.0191392	0.0200173	0.0165436	0.0306335	1577	A	0.016676	0.0324074	1577	A	0.0141289	0.0139856	0.0152519	0.027683	0.0155749
1578	T	0.0121319	0.0101467	0.0150992	0.0127325	0.0177396	0.0142996	0.0128997	0.00928459	0.0101768	0.0121655	1578	T	0.010299	0.0154224	1578	T	0.0126849	0.0117292	0.00942328	0.0157275	0.0137577
1579	T	0.0174478	0.0159518	0.0171091	0.0184912	0.0165202	0.0170755	0.0137645	0.0119482	0.0149809	0.0168422	1579	T	0.0163923	0.0126268	1579	T	0.0180282	0.0218552	0.011995	0.0236551	0.0207573
1580	C	0.0117701	0.0151371	0.0101707	0.0119718	0.00903459	0.011106	0.00729935	0.00463272	0.00594899	0.0120461	1580	C	0.0139286	0.00946294	1580	C	0.0129179	0.0134706	0.0060183	0.0119245	0.0170815
1581	C	0.0096075	0.00706342	0.00775401	0.00831057	0.0113041	0.00746536	0.00798822	0.00421908	0.00738329	0.00590372	1581	C	0.00507607	0.00506214	1581	C	0.0102035	0.0108368	0.00933043	0.01814	0.0137625
1582	T	0.0231131	0.0287794	0.0187877	0.0181235	0.0177682	0.0222146	0.0163431	0.0141633	0.016857	0.0249956	1582	T	0.0211852	0.0198334	1582	T	0.0222637	0.0216942	0.0163751	0.032736	0.0228202
1583	A	0.017723	0.015475	0.018945	0.0136646	0.018159	0.0152879	0.0155471	0.0168603	0.0123291	0.0164963	1583	A	0.0114131	0.0131505	1583	A	0.0246284	0.015931	0.0186786	0.0424793	0.02799
1584	G	0.00766596	0.00593426	0.00821969	0.00820432	0.0120031	0.00721437	0.0101888	0.0106177	0.0091542	0.00709101	1584	G	0.00376083	0.00703987	1584	G	0.00933349	0.0109279	0.013434	0.0167716	0.0113219
1585	T	0.0884945	0.0427677	0.0299558	0.0672658	0.0547955	0.0644117	0.049068	0.100603	0.0478419	0.0395507	1585	T	0.0453274	0.0279535	1585	T	0.126171	0.112656	0.113967	0.0570972	0.111836
1586	A	0.0152439	0.0130987	0.0157928	0.0139992	0.0180285	0.00973843	0.0189552	0.0318117	0.0177929	0.0114625	1586	A	0.00992513	0.0078306	1586	A	0.0141725	0.00864422	0.0158287	0.0146594	0.0146637
1587	A	0.00899599	0.00870485	0.0116721	0.0116943	0.0193086	0.00817393	0.0135149	0.0251939	0.01201	0.00838361	1587	A	0.00632303	0.0125708	1587	A	0.013054	0.00849675	0.0164179	0.0119397	0.0141173
1588	G	0.00521557	0.00579825	0.00558479	0.00742532	0.0089473	0.00408906	0.00656828	0.0132063	0.00540925	0.00463858	1588	G	0.0031982	0.00686198	1588	G	0.00715491	0.00650326	0.00750623	0.00563417	0.00904353
1589	C	0.00761083	0.00611504	0.00708824	0.00683849	0.0150293	0.00731227	0.0101608	0.0210239	0.00800359	0.00695341	1589	C	0.00978445	0.00452264	1589	C	0.0145755	0.00997893	0.0172978	0.0131402	0.018095
1590	G	0.0132872	0.0152552	0.00715138	0.010181	0.0100215	0.0103563	0.0124077	0.0125416	0.013223	0.0122481	1590	G	0.0108631	0.00725375	1590	G	0.0155482	0.0128144	0.0102608	0.0107326	0.0182308
1591	C	0.00694914	0.00387119	0.00487748	0.00380358	0.00693944	0.004264	0.00615381	0.00302658	0.004822	0.00269885	1591	C	0.00421824	0.00251252	1591	C	0.00970277	0.00414171	0.00443221	0.0105151	0.00836137
1592	A	0.0403606	0.0278779	0.0213735	0.0204284	0.0208432	0.0226265	0.0261079	0.0196292	0.0304217	0.0290256	1592	A	0.0221448	0.0351349	1592	A	0.0332308	0.02091	0.0286058	0.0473451	0.0272933
1593	A	0.0130936	0.0102138	0.0148235	0.0155586	0.0173213	0.0112215	0.0210417	0.0155481	0.0171546	0.0133995	1593	A	0.00616868	0.0161868	1593	A	0.0138322	0.0100913	0.016014	0.0179334	0.0147909
1594	G	0.0117546	0.013198	0.0105555	0.0139392	0.0132667	0.00921925	0.0173909	0.0150336	0.0138405	0.00731365	1594	G	0.00470206	0.0161694	1594	G	0.00890547	0.0123554	0.0116363	0.00839778	0.0110727
1595	T	0.0663554	0.0673172	0.0391116	0.10159	0.0508257	0.0738693	0.0862654	0.114548	0.156577	0.0565342	1595	T	0.0433758	0.0371863	1595	T	0.0723824	0.0770478	0.0731547	0.034115	0.0692772
1596	C	0.00938158	0.00839171	0.0128735	0.0227578	0.0169827	0.011747	0.0188965	0.00681434	0.0149001	0.0050153	1596	C	0.0044858	0.0050841	1596	C	0.00746087	0.00558	0.0121087	0.00946872	0.00813813
1597	A	0.0425591	0.0464226	0.0483154	0.0635736	0.0438524	0.0467594	0.0804456	0.0556258	0.0759277	0.0540902	1597	A	0.0520556	0.0699834	1597	A	0.0250569	0.0288869	0.0637948	0.0331105	0.0269944
1598	T	0.0322669	0.0440271	0.0320534	0.0306852	0.0223522	0.0315224	0.0434297	0.0298054	0.0587365	0.0349726	1598	T	0.0351603	0.0402585	1598	T	0.0199494	0.0220443	0.0162409	0.0178937	0.0222166
1599	C	0.00902492	0.00770149	0.00942703	0.00873096	0.0107611	0.00729708	0.0125875	0.00484529	0.00838202	0.00434488	1599	C	0.00403838	0.0038273	1599	C	0.00440398	0.00387952	0.00665863	0.00778665	0.00669198
1600	A	0.0164258	0.012817	0.0155537	0.0169026	0.0180273	0.0123617	0.0231123	0.0153542	0.0136561	0.0142373	1600	A	0.00926603	0.0186185	1600	A	0.0114726	0.00804104	0.020514	0.0307159	0.0123977
1601	G	0.00261121	0.00308347	0.00562552	0.00692658	0.00698787	0.00329193	0.00643305	0.00520846	0.0048987	0.00343712	1601	G	0.00180856	0.0101338	1601	G	0.00222725	0.00210626	0.00350716	0.00207976	0.00333128
1602	C	0.00814495	0.00777566	0.0072552	0.0111199	0.00905249	0.00723821	0.0118782	0.0110872	0.0119628	0.006972	1602	C	0.00883825	0.00633728	1602	C	0.0106342	0.00899026	0.00866567	0.0044329	0.0130085
1603	T	0.00863276	0.00728462	0.00680522	0.00701261	0.00939621	0.0059163	0.0110463	0.00841173	0.0109489	0.00649711	1603	T	0.00504549	0.00497872	1603	T	0.00585343	0.00610127	0.00804742	0.00976363	0.00677524
1604	T	0.00285473	0.00239188	0.00240615	0.00156745	0.00454377	0.002488	0.00385698	0.00235791	0.00305341	0.0021961	1604	T	0.00143405	0.00227168	1604	T	0.00260672	0.00210959	0.00295795	0.00411593	0.00297534
1605	G	0.00880405	0.0072886	0.00283875	0.00568092	0.00518051	0.00402447	0.00538801	0.00362687	0.00588337	0.00526368	1605	G	0.00414725	0.00536019	1605	G	0.00643789	0.0060816	0.00773595	0.00875274	0.00604347
1606	C	0.00642228	0.00422225	0.00217622	0.00350756	0.00507961	0.00328899	0.00308259	0.00197977	0.00233993	0.00337012	1606	C	0.00316854	0.00324099	1606	C	0.00675133	0.00604532	0.0072258	0.00502481	0.0097195
1607	G	0.0213624	0.0184412	0.00848974	0.0084899	0.00749685	0.00904371	0.0119927	0.00621021	0.0087414	0.0135194	1607	G	0.00816759	0.0122718	1607	G	0.013495	0.0128846	0.0194649	0.0114167	0.0126772
1608	T	0.0578963	0.0688956	0.0316829	0.0302238	0.027281	0.0376341	0.0567448	0.0213642	0.0655475	0.0483629	1608	T	0.0391126	0.0454764	1608	T	0.0344695	0.0315046	0.0247572	0.0177689	0.0312838
1609	T	0.0192766	0.0257887	0.0142003	0.0115811	0.0142401	0.0130089	0.0217512	0.0112035	0.0250843	0.0134441	1609	T	0.00849282	0.0129764	1609	T	0.0147117	0.0117798	0.0164262	0.0185528	0.0144535
1610	G	0.00705475	0.0120666	0.00489498	0.00473137	0.005119	0.00365596	0.00745319	0.00659207	0.00614473	0.00650447	1610	G	0.00515343	0.00484109	1610	G	0.0047512	0.00443672	0.00469006	0.00529874	0.00536196
1611	A	0.0540791	0.118148	0.0410613	0.0577284	0.0358761	0.0528648	0.0493346	0.045444	0.0559773	0.108828	1611	A	0.08267	0.0741329	1611	A	0.0515177	0.0431221	0.0254104	0.0246536	0.0413059
1612	T	0.0164688	0.0191474	0.0194804	0.0170106	0.0151892	0.014609	0.0307147	0.0114417	0.0272171	0.0161854	1612	T	0.00805567	0.0221592	1612	T	0.00625408	0.00725856	0.00846772	0.00595557	0.006502
1613	T	0.0188705	0.0231799	0.0201611	0.0155328	0.0142846	0.0150742	0.029897	0.00843985	0.0235817	0.0218672	1613	T	0.0126539	0.0159898	1613	T	0.01284	0.0107665	0.00593526	0.00740609	0.00804068
1614	A	0.0536146	0.0899099	0.0347106	0.0280273	0.0290591	0.0358375	0.0658772	0.038633	0.0817835	0.0704754	1614	A	0.0871624	0.0578973	1614	A	0.0263825	0.0342888	0.0162986	0.0206023	0.025006
1615	C	0.00654317	0.00720887	0.00778288	0.0064595	0.00779261	0.00500815	0.0090294	0.00374614	0.00949152	0.00790101	1615	C	0.00349779	0.00807971	1615	C	0.00318552	0.00304849	0.00499528	0.00243771	0.00429107
1616	G	0.00650138	0.0065558	0.0055246	0.00605996	0.00563251	0.00416497	0.00901962	0.00592921	0.00654939	0.00616632	1616	G	0.00330035	0.00697247	1616	G	0.00699965	0.00434269	0.00563747	0.00174679	0.00390033
1617	T	0.0100612	0.00633293	0.0107292	0.0097358	0.00992375	0.0067186	0.0142639	0.0108467	0.0122299	0.00760372	1617	T	0.00536319	0.00542777	1617	T	0.0118298	0.00676333	0.010218	0.00453515	0.00797332
1618	C	0.00402154	0.00421115	0.00396121	0.0043816	0.00362785	0.00302732	0.00438081	0.00146916	0.00329865	0.00340757	1618	C	0.00326924	0.00663763	1618	C	0.00230713	0.00551235	0.00199015	0.00176181	0.00129959
1619	C	0.00456207	0.00640755	0.00366621	0.00500184	0.00347791	0.00250253	0.00638702	0.0019533	0.00550748	0.0042232	1619	C	0.00224743	0.00449915	1619	C	0.00207059	0.00235304	0.00412051	0.00198842	0.00266579
1620	C	0.0096164	0.0119697	0.00719346	0.00460339	0.00511009	0.00515362	0.013672	0.0038161	0.0060347	0.00924316	1620	C	0.00401368	0.0122264	1620	C	0.00718199	0.00340576	0.00584786	0.00206859	0.00367352
1621	T	0.00797984	0.00862564	0.007888	0.00994824	0.00912943	0.00524184	0.0133136	0.00305873	0.00854549	0.00795373	1621	T	0.00277725	0.00911106	1621	T	0.00883359	0.00435879	0.00741897	0.00313325	0.0049006
1622	G	0.0027778	0.00356855	0.00422801	0.00353878	0.00477938	0.00288206	0.00417883	0.00202979	0.00304698	0.00249154	1622	G	0.000751058	0.00197348	1622	G	0.00334141	0.00215744	0.00265158	0.000184142	0.00279721
1623	C	0.0213615	0.0124527	0.00950668	0.0163555	0.011572	0.00901397	0.0113946	0.00851938	0.011983	0.00862394	1623	C	0.00960211	0.0104732	1623	C	0.0265452	0.0132343	0.0285588	0.0041338	0.015417
1624	C	0.0152192	0.014909	0.00685671	0.00613165	0.011284	0.0103151	0.0148906	0.0058228	0.0118714	0.0095256	1624	C	0.00641544	0.0140359	1624	C	0.0130431	0.00713027	0.0127921	0.00455774	0.00656348
1625	C	0.0186832	0.0246477	0.00913944	0.0101126	0.00892966	0.0125	0.0162562	0.0044028	0.0111797	0.0185721	1625	C	0.0153449	0.0230287	1625	C	0.0127805	0.00878874	0.00492783	0.00239147	0.00676689
1626	T	0.0383715	0.0330375	0.0225377	0.0161226	0.0209444	0.0304067	0.0277355	0.0110975	0.0301642	0.0266195	1626	T	0.018055	0.0276461	1626	T	0.0209544	0.0169322	0.0113285	0.00642799	0.0119504
1627	T	0.0601579	0.0693032	0.0384169	0.0257581	0.0321373	0.0438405	0.0429624	0.0155228	0.0410969	0.056427	1627	T	0.0525486	0.048246	1627	T	0.0275898	0.0273916	0.0146941	0.00998642	0.02314
1628	T	0.0352715	0.0425386	0.0472415	0.017618	0.0294996	0.0326024	0.0388452	0.0101719	0.0278227	0.0379941	1628	T	0.0151229	0.0434475	1628	T	0.0273553	0.0174636	0.0191356	0.00697075	0.0243027
1629	G	0.00789905	0.00670047	0.0145891	0.00982845	0.0139737	0.00907196	0.00983886	0.00547433	0.0105063	0.00823449	1629	G	0.00350355	0.00672668	1629	G	0.00375731	0.00437724	0.0097428	0.0031338	0.00498274
1630	T	0.0581338	0.0672481	0.0679775	0.0777904	0.0495082	0.0738355	0.0782847	0.0510764	0.0715133	0.0668802	1630	T	0.059824	0.0494476	1630	T	0.0566979	0.0416805	0.036519	0.0177432	0.0384333
1631	A	0.0474226	0.0534681	0.0700352	0.0779318	0.0719224	0.0805604	0.0878627	0.0704949	0.11966	0.0648859	1631	A	0.0557788	0.0419041	1631	A	0.0293919	0.026149	0.0387373	0.0263255	0.0168652
1632	C	0.0326241	0.0311164	0.0297477	0.0490575	0.0442335	0.0291306	0.0555791	0.0289489	0.0569211	0.0270627	1632	C	0.0168722	0.0438857	1632	C	0.0173786	0.0120646	0.0195751	0.0183916	0.019842
1633	A	0.0975278	0.110511	0.0525838	0.104352	0.0823736	0.0644955	0.164316	0.0743529	0.12643	0.0783994	1633	A	0.116751	0.108625	1633	A	0.0646583	0.0871722	0.0557117	0.0347977	0.0487086
1634	C	0.0114509	0.0073354	0.00652412	0.0204403	0.0464236	0.00663195	0.0208839	0.0103644	0.0176542	0.0044061	1634	C	0.00614842	0.0113564	1634	C	0.00293804	0.00374139	0.00993688	0.00662681	0.0046463
1635	A	0.0238022	0.0264384	0.0147266	0.0365435	0.0577897	0.0171094	0.0506723	0.0389334	0.0321815	0.0110535	1635	A	0.0205407	0.0286352	1635	A	0.0123283	0.0241637	0.0318037	0.0257481	0.0170778
1636	C	0.0101865	0.0109796	0.0126806	0.0306866	0.0357603	0.010495	0.0248827	0.023048	0.0186359	0.00744044	1636	C	0.00611139	0.0133413	1636	C	0.00864093	0.00863772	0.0166465	0.00674332	0.00767528
1637	C	0.00604514	0.0109194	0.00797743	0.0193827	0.0203829	0.00892354	0.0136428	0.0159085	0.0125344	0.00694422	1637	C	0.00296594	0.00521762	1637	C	0.00302215	0.00629141	0.0273202	0.0164641	0.00568664
1638	G	0.00236084	0.00233176	0.00773431	0.0199684	0.00912238	0.00462372	0.00657552	0.00538967	0.00853447	0.00417167	1638	G	0.000650252	0.00284992	1638	G	0.00408491	0.00353544	0.0103126	0.00657661	0.0070015
1639	C	0.00928477	0.00832445	0.0120859	0.0150256	0.0144341	0.0130793	0.00672874	0.00936346	0.0115971	0.00625178	1639	C	0.00924509	0.00552954	1639	C	0.0171916	0.0175521	0.0141911	0.00937207	0.0199605
1640	C	0.209559	0.199227	0.0905539	0.0995908	0.131726	0.110726	0.0566071	0.0749095	0.109428	0.114832	1640	C	0.16455	0.124118	1640	C	0.21708	0.161199	0.149025	0.1415	0.177695
1641	C	0.00527049	0.00285583	0.00651474	0.00759388	0.0099363	0.00646641	0.00314426	0.00337859	0.00505213	0.00421336	1641	C	0.0025343	0.00353458	1641	C	0.00661771	0.00449566	0.013662	0.0147114	0.00775683
1642	G	0.00763538	0.00613282	0.00689623	0.00881014	0.0116205	0.00980525	0.00583899	0.00659998	0.00667858	0.00905256	1642	G	0.00276248	0.0048061	1642	G	0.00921036	0.0107406	0.0166551	0.00568923	0.00992469
1643	T	0.0241419	0.0187753	0.025755	0.0284281	0.0268011	0.035718	0.0306463	0.0488149	0.0446084	0.026834	1643	T	0.0175521	0.010787	1643	T	0.0340988	0.0387725	0.0339597	0.0247877	0.0364923
1644	C	0.00853138	0.00642819	0.00978445	0.00784083	0.0110862	0.00775764	0.00654363	0.0059197	0.0072332	0.00625206	1644	C	0.0026015	0.00899159	1644	C	0.0112299	0.0141092	0.00822211	0.0159175	0.0118185
1645	G	0.0112976	0.0112681	0.0132963	0.0125279	0.0126808	0.0187279	0.00692174	0.00453099	0.0033559	0.0227512	1645	G	0.00723967	0.0140531	1645	G	0.0146621	0.0145545	0.00892782	0.0103564	0.0222615
1646	C	0.00404638	0.00363537	0.00814953	0.00330609	0.00727374	0.00613404	0.00398678	0.00163517	0.00279248	0.00283486	1646	C	0.00442213	0.00265147	1646	C	0.00323628	0.00766494	0.0060664	0.00676091	0.00795775
1647	T	0.0137145	0.0191074	0.0224268	0.0161599	0.010636	0.0226678	0.00731988	0.0127906	0.00673256	0.0259253	1647	T	0.0113092	0.0427779	1647	T	0.00951469	0.0153915	0.0149462	0.0220519	0.012255
1648	A	0.0178224	0.0122659	0.0205473	0.00863237	0.0130928	0.0160381	0.0072732	0.00628794	0.006092	0.0225147	1648	A	0.0112657	0.0161075	1648	A	0.0207846	0.0175477	0.0120835	0.0508368	0.0200685
1649	G	0.0132728	0.0107767	0.0137725	0.00643329	0.00893172	0.0125623	0.00478577	0.00204308	0.00236875	0.0184151	1649	G	0.0126826	0.0204549	1649	G	0.0176322	0.0111909	0.00540164	0.00440113	0.012742
1650	T	0.00749535	0.00573063	0.0134597	0.00428208	0.0104673	0.0100473	0.00362784	0.00344851	0.00334689	0.0075697	1650	T	0.0075158	0.0056652	1650	T	0.00539572	0.00934226	0.0045945	0.00826189	0.00950168
1651	A	0.0183111	0.00951889	0.0170999	0.00758516	0.012613	0.017324	0.00713264	0.00824793	0.00744906	0.0245793	1651	A	0.0119735	0.0144008	1651	A	0.0088819	0.0154916	0.00703341	0.0152103	0.0160371
1652	C	0.0242946	0.0214204	0.0269755	0.0198318	0.0166717	0.0246595	0.0120703	0.00927531	0.0161196	0.025595	1652	C	0.0166687	0.0510448	1652	C	0.00970046	0.0268599	0.0130522	0.00907413	0.0244505
1653	C	0.0115974	0.011799	0.0188037	0.00464457	0.0110438	0.0105851	0.00471042	0.00322509	0.00479091	0.0182584	1653	C	0.00820055	0.0197375	1653	C	0.0106862	0.0177504	0.00421561	0.00372324	0.019509
1654	G	0.00784065	0.00771663	0.00858388	0.00150223	0.00585175	0.00852768	0.00218093	0.000978797	0.000774273	0.0112868	1654	G	0.00635176	0.00998118	1654	G	0.00874237	0.0131431	0.00442667	0.0084929	0.0117949
1655	A	0.0445764	0.056085	0.0475134	0.0300003	0.0340761	0.0633115	0.0234657	0.0332371	0.0198496	0.106319	1655	A	0.0634032	0.0651966	1655	A	0.029444	0.0643421	0.015587	0.0238496	0.0468658
1656	T	0.0380742	0.0305138	0.0714463	0.0227446	0.0385953	0.0537885	0.0222532	0.0222421	0.0208282	0.0545286	1656	T	0.0236407	0.0472347	1656	T	0.0274128	0.0273671	0.0312792	0.029957	0.0297404
1657	T	0.0107007	0.0125107	0.0182357	0.00734482	0.0124713	0.0135159	0.00854859	0.00194107	0.00395977	0.0168068	1657	T	0.00738029	0.0217607	1657	T	0.0251172	0.017567	0.0120127	0.0248574	0.0253258
1658	G	0.014874	0.0132705	0.0133475	0.00586166	0.010068	0.0145067	0.00661746	0.00334946	0.00216109	0.0187496	1658	G	0.0136474	0.0252456	1658	G	0.0218138	0.0203698	0.00779912	0.0118549	0.0300778
1659	A	0.00705425	0.00685913	0.0138224	0.0140881	0.0111866	0.0103571	0.00493025	0.0122735	0.00372013	0.0158986	1659	A	0.00994026	0.0069528	1659	A	0.00675812	0.0148939	0.0101263	0.011518	0.0176968
1660	A	0.0365598	0.0252769	0.0359455	0.0138554	0.0240157	0.0303533	0.0132806	0.0174467	0.0133923	0.0365234	1660	A	0.0280417	0.0534684	1660	A	0.0470787	0.0287049	0.0203331	0.0313177	0.0512209
1661	T	0.00674829	0.00518784	0.00472185	0.00256513	0.0067479	0.00470684	0.00386523	0.00119544	0.00424006	0.0045242	1661	T	0.00317537	0.00973568	1661	T	0.00595096	0.00726951	0.0072452	0.0108494	0.00956623
1662	G	0.00698024	0.00353895	0.00576306	0.00247736	0.00798279	0.00538051	0.00215544	0.00077503	0.00194949	0.0040454	1662	G	0.00334615	0.00361068	1662	G	0.00581191	0.00538901	0.00919911	0.0103956	0.0154007
1663	G	0.00589178	0.00447494	0.00697234	0.00344982	0.00426168	0.00547476	0.00260862	0.00325433	0.00133287	0.00563574	1663	G	0.00440859	0.00522487	1663	G	0.0179496	0.0103392	0.00616193	0.0125332	0.0160829
1664	C	0.0134215	0.00799608	0.010085	0.0104697	0.00795381	0.0118896	0.00453628	0.0087286	0.00426896	0.00880361	1664	C	0.0122009	0.00978325	1664	C	0.0142995	0.0188009	0.00637443	0.0113095	0.0262997
1665	T	0.0144175	0.00505547	0.0111662	0.00566661	0.00740501	0.010572	0.00401572	0.00402848	0.00520472	0.00915249	1665	T	0.00444476	0.0054704	1665	T	0.00762054	0.0112817	0.0108394	0.0324034	0.0117334
1666	T	0.0277344	0.0119156	0.0188007	0.0123221	0.0123884	0.0218569	0.00788431	0.0155245	0.0107389	0.0176538	1666	T	0.0136684	0.00904111	1666	T	0.0231528	0.0243749	0.013466	0.0430013	0.0298996
1667	A	0.0121856	0.00628621	0.0130837	0.00448888	0.00813689	0.0106438	0.00463365	0.0101594	0.00667069	0.0103361	1667	A	0.00836254	0.0118932	1667	A	0.0201394	0.0108259	0.0101778	0.0633206	0.0217866
1668	G	0.00740769	0.00448539	0.00858026	0.00843915	0.00688353	0.00568897	0.00285274	0.00595545	0.00185048	0.0062435	1668	G	0.00596561	0.00931754	1668	G	0.00636139	0.00785033	0.00661771	0.0214669	0.0117917
1669	T	0.00477755	0.00185413	0.00516319	0.00543438	0.00395439	0.00459405	0.00344364	0.00285841	0.00205183	0.00276928	1669	T	0.00338298	0.00346166	1669	T	0.00967615	0.00650729	0.00621711	0.0158552	0.0100049
1670	G	0.00333553	0.00251261	0.00309343	0.00135517	0.00368486	0.0015969	0.00254459	0.0011493	0.00229025	0.00249453	1670	G	0.00207541	0.00358691	1670	G	0.00357726	0.00504112	0.00172865	0.00581865	0.0059887
1671	A	0.012968	0.0124081	0.0145666	0.0101236	0.0225565	0.0165656	0.0141657	0.0253001	0.01352	0.0138666	1671	A	0.0153899	0.0171652	1671	A	0.0197571	0.0183063	0.0190654	0.051663	0.0330654
1672	G	0.00285148	0.00240129	0.00649896	0.0029619	0.00707028	0.00416304	0.00516302	0.00454592	0.00411066	0.00404981	1672	G	0.00184778	0.00483889	1672	G	0.00321244	0.00242799	0.0075817	0.00870293	0.00490492
1673	G	0.00425806	0.00331916	0.00338512	0.00512262	0.00657035	0.00470012	0.00661388	0.00874257	0.00467206	0.00613935	1673	G	0.00388513	0.00467169	1673	G	0.00761684	0.00752994	0.00644716	0.0094496	0.00981551
1674	C	0.00411572	0.00313404	0.00654674	0.00483585	0.00517121	0.00464016	0.00590073	0.0118185	0.0043476	0.00294869	1674	C	0.00325894	0.00388639	1674	C	0.0082161	0.00883874	0.00799606	0.00832362	0.0117128
1675	C	0.00585661	0.00389126	0.00302958	0.00306834	0.00509212	0.00400589	0.00362241	0.00730125	0.00270724	0.00181848	1675	C	0.00618958	0.00487206	1675	C	0.00931736	0.0080454	0.00614107	0.0128655	0.0101295
1676	T	0.028224	0.0203048	0.0217711	0.0235329	0.0257489	0.0247482	0.0256738	0.0243385	0.0208762	0.0228083	1676	T	0.0247531	0.0185657	1676	T	0.0361416	0.0302215	0.0170639	0.0732285	0.0291094
1677	C	0.00916785	0.00635941	0.00698781	0.00962012	0.0105499	0.00318602	0.00457365	0.00389102	0.00342788	0.00514548	1677	C	0.00788073	0.00699903	1677	C	0.00669179	0.00869845	0.00678062	0.010793	0.00971519
1678	A	0.0220262	0.0233658	0.019618	0.0345917	0.0344921	0.0169437	0.0377893	0.0340897	0.0394827	0.0207639	1678	A	0.0206158	0.0116067	1678	A	0.0368519	0.0223921	0.0390494	0.0925405	0.0301753
1679	G	0.00645964	0.00668922	0.00827308	0.00976388	0.0160198	0.00700481	0.00942356	0.00879176	0.00288351	0.00625766	1679	G	0.0069077	0.00939568	1679	G	0.0381856	0.0143445	0.00777861	0.0161668	0.0191885
1680	G	0.00293787	0.00220435	0.0038354	0.00222469	0.00464614	0.00285987	0.00249454	0.00233918	0.000769527	0.00268635	1680	G	0.00511223	0.00121661	1680	G	0.00261286	0.00431194	0.00520922	0.00486979	0.0056489
1681	A	0.0359657	0.0455932	0.0469677	0.0678165	0.0467003	0.052571	0.0681502	0.0795736	0.0426914	0.058623	1681	A	0.05281	0.0322868	1681	A	0.0842021	0.0625023	0.0815355	0.0746538	0.0572497
1682	T	0.0344579	0.0332966	0.0370174	0.0525692	0.0316737	0.0341479	0.0716536	0.0616553	0.053364	0.0337991	1682	T	0.0363785	0.468106	1682	T	0.0327887	0.0357883	0.0353868	0.0384096	0.0305452
1683	C	0.0184737	0.0229125	0.010578	0.0224195	0.020646	0.0132952	0.0336457	0.0292881	0.0292452	0.0131013	1683	C	0.0128791	0.0112588	1683	C	0.0140231	0.0251091	0.019321	0.00903733	0.0205536
1684	T	0.0118536	0.0144714	0.010725	0.022477	0.024382	0.00787857	0.0200962	0.0329973	0.021921	0.0123445	1684	T	0.0127104	0.00893788	1684	T	0.0239832	0.0166792	0.024499	0.0245801	0.0175899
1685	G	0.00753567	0.0115234	0.00757216	0.0086636	0.00780862	0.00655371	0.00571995	0.00975232	0.0118277	0.0059477	1685	G	0.00931287	0.00403393	1685	G	0.0091909	0.00991027	0.00309995	0.0168118	0.00841549
1686	C	0.0324014	0.0296657	0.0196195	0.0210058	0.0260815	0.0246367	0.0220063	0.023509	0.0281207	0.0223515	1686	C	0.0327037	0.0178042	1686	C	0.0407948	0.0277222	0.0245995	0.0393546	0.044146
1687	T	0.0548382	0.0619166	0.0471308	0.0407593	0.0514817	0.0506006	0.0987566	0.122133	0.129679	0.0396095	1687	T	0.0575811	0.026066	1687	T	0.0591022	0.0367959	0.0297844	0.1152	0.0427011
1688	T	0.0802252	0.0941309	0.0646061	0.0605913	0.0591987	0.0624125	0.129415	0.157185	0.198508	0.0610194	1688	T	0.0740807	0.0478157	1688	T	0.066474	0.0524764	0.0317633	0.124921	0.0540468
1689	A	0.0472268	0.0484125	0.0755073	0.03773	0.0747598	0.0575615	0.0823482	0.0953137	0.0734252	0.111198	1689	A	0.0407039	0.0239558	1689	A	0.0766857	0.0327974	0.0496871	0.174409	0.058462
1690	G	0.0171515	0.0136401	0.0318007	0.0121342	0.0211576	0.0175957	0.0164979	0.0120327	0.0174515	0.0251918	1690	G	0.0141975	0.0274356	1690	G	0.0258639	0.0132392	0.0299857	0.0528327	0.0394592
1691	A	0.0183698	0.0231862	0.0297914	0.0137507	0.0131722	0.0168816	0.0108938	0.0215108	0.0121718	0.0262477	1691	A	0.0130381	0.012321	1691	A	0.0360555	0.0255123	0.027303	0.0497216	0.0263076
1692	G	0.00403282	0.00327821	0.00682374	0.00113969	0.00118859	0.0043446	0.00188679	0.00200094	0.00401975	0.00613373	1692	G	0.000685102	0.00302515	1692	G	0.0105223	0.00569261	0.00259083	0.0122794	0.00577021
1693	A	0.0114519	0.0161831	0.0127196	0.00441461	0.00691622	0.0107772	0.00454546	0.0147131	0.00400713	0.0138716	1693	A	0.010471	0.00576073	1693	A	0.0205531	0.0119126	0.00765579	0.0345764	0.0127117
1694	A	0.0153226	0.0148544	0.0255151	0.00217707	0.0137135	0.014576	0.00564264	0.0181966	0.00492863	0.0175844	1694	A	0.0159597	0.00786374	1694	A	0.0273522	0.00998869	0.00951291	0.0407762	0.0144139
1695	G	0.00461906	0.00618088	0.0129947	0.00373217	0.00380691	0.00584561	0.00560271	0.00686744	0.00460618	0.010317	1695	G	0.00793267	0.00330234	1695	G	0.00488368	0.0034892	0.00970821	0.0115417	0.00762962
1696	G	0.00523205	0.00479423	0.00542204	0.00628311	0.00554713	0.00352406	0.00623094	0.00334352	0.00431933	0.00621286	1696	G	0.00275427	0.00172885	1696	G	0.00511015	0.00366043	0.00993367	0.00784077	0.00684886
1697	G	0.00445355	0.00575709	0.00781512	0.00636177	0.0111288	0.00608524	0.00319586	0.00524035	0.00252918	0.00465659	1697	G	0.0040751	0.00199512	1697	G	0.00338345	0.00570457	0.00561542	0.0113144	0.00896408
1698	G	0.0122211	0.00692271	0.00921742	0.00402793	0.00905368	0.0112729	0.0110202	0.00792474	0.00559031	0.0127901	1698	G	0.0102789	0.00280974	1698	G	0.0138269	0.00535942	0.00970194	0.0224572	0.010145
1699	G	0.0309841	0.0354925	0.0278814	0.025724	0.0135622	0.0295418	0.016922	0.0282043	0.0247921	0.0248567	1699	G	0.0276285	0.0128445	1699	G	0.0141931	0.0264044	0.0127651	0.0145493	0.0269833
1700	C	0.0082697	0.00635167	0.00838908	0.0110861	0.0142	0.00741071	0.0128321	0.00925631	0.0185585	0.0107378	1700	C	0.00331009	0.00192206	1700	C	0.00235835	0.00690011	0.00408559	0.0094641	0.0133163
1701	A	0.0262295	0.0352569	0.0482518	0.0557436	0.0413432	0.0468658	0.0847721	0.0743083	0.0791983	0.0429136	1701	A	0.0298932	0.0337565	1701	A	0.0190702	0.0254369	0.0637218	0.0316317	0.0691312
1702	A	0.042564	0.0500175	0.0830816	0.0860788	0.0570795	0.0708006	0.171888	0.121299	0.0988209	0.0769569	1702	A	0.053677	0.0713259	1702	A	0.0314899	0.0359343	0.116058	0.0324901	0.0933532
1703	C	0.0028174	0.00349455	0.0068482	0.0107144	0.0071278	0.00486532	0.0120047	0.0125513	0.010196	0.00482676	1703	C	0.00174301	0.00802357	1703	C	0.0019459	0.00507753	0.0166024	0.00407609	0.0191907
1704	T	0.0191408	0.0278417	0.0217381	0.02354	0.0102083	0.0202245	0.0195435	0.0193087	0.0278435	0.0224974	1704	T	0.0265518	0.00963609	1704	T	0.014782	0.029239	0.0205157	0.0126394	0.0182879
1705	C	0.0142209	0.0137253	0.0182331	0.0225631	0.00598906	0.0149185	0.0101329	0.0102429	0.0136689	0.0116739	1705	C	0.0135315	0.00660076	1705	C	0.0106465	0.021517	0.00365357	0.015546	0.0208594
1706	C	0.00357957	0.00324845	0.00227472	0.00981902	0.00400328	0.00323583	0.00325224	0.00281209	0.00364218	0.0046001	1706	C	0.00229262	0.00247211	1706	C	0.0078619	0.00833269	0.000581711	0.00173203	0.00446093
1707	A	0.028234	0.0368002	0.0305831	0.0247822	0.0180896	0.0210027	0.0229595	0.0164691	0.0378742	0.0364267	1707	A	0.032788	0.0125962	1707	A	0.0320959	0.0467734	0.0264431	0.0102498	0.0218381
1708	T	0.0228987	0.0301326	0.0368049	0.0119607	0.0134678	0.021274	0.0326909	0.0152084	0.0337292	0.0361174	1708	T	0.0194767	0.0298215	1708	T	0.00853926	0.0266717	0.0114572	0.0130248	0.0282379
1709	C	0.00565231	0.00943877	0.00790527	0.0161938	0.00389542	0.00583833	0.00335613	0.00509554	0.00568925	0.0100767	1709	C	0.0017625	0.00345576	1709	C	0.0076784	0.0128653	0.00072538	0.00139914	0.00902668
1710	T	0.0396096	0.0423558	0.025362	0.00257235	0.00799773	0.0310341	0.0113586	0.00954279	0.0155405	0.0415116	1710	T	0.0245621	0.0116523	1710	T	0.0156888	0.046336	0.00522317	0.0211806	0.0241477
1711	C	0.0051902	0.00378782	0.00674644	0.000973394	0.00311526	0.00362125	0.00158529	0.000283447	0.0023327	0.00274052	1711	C	0.00207795	0.00174336	1711	C	0.00173109	0.00561145	0.00109323	0.000758246	0.00575625
1712	A	0.0195693	0.0179627	0.0124631	0.00193632	0.00606278	0.0108717	0.00390659	0.00528785	0.00359856	0.0168244	1712	A	0.0160698	0.0122773	1712	A	0.0175003	0.0184617	0.0107468	0.00961683	0.016549
1713	G	0.00554596	0.00530204	0.0123926	0.00171233	0.00140056	0.00305123	0.00288747	0.00064914	0.000399521	0.00428009	1713	G	0.000499301	0.0264924	1713	G	0.00163114	0.00578601	0.00243955	0.00597461	0.00718826
1714	A	0.00367439	0.00713751	0.00930103	0.00107945	0.00212766	0.00526605	0.00250705	0.001737	0.000998801	0.00852476	1714	A	0.00302176	0.00232862	1714	A	0.00396816	0.00746958	0.00685155	0.00314607	0.00706894
1715	G	0.00243972	0.00185299	0.00266704	0	0.00360261	0.000289603	0.00125059	0.00129324	0.000399202	0.0027253	1715	G	0.0007026	0.00417784	1715	G	0.00275252	0.00264491	0.00136136	0.00104853	0.00284701
1716	C	0.0016132	0.00124039	0.00434895	0.000215796	0.00217865	0.00228886	0.00171446	0.0030701	0.000598325	0.00327381	1716	C	0.000601142	0.000849423	1716	C	0.000722972	0.00227708	0.00054401	0.00164621	0.00222702
1717	G	0.00174667	0.00112434	0.00190776	0.0129411	0.00166667	0.00203623	0.0017381	0	0.0011811	0.00502108	1717	G	0.00045977	0.00151581	1717	G	0.0101054	0.00341448	0.000704639	0.000799105	0.00249226
1718	G	0.00265934	0.0044531	0.00520001	0.00556455	0.000831947	0.00166926	0.00231824	0	0.000618557	0.00408413	1718	G	0.000803489	0.00160405	1718	G	0.000940376	0.00274931	0.000235239	0	0.00218945
1719	A	0.0115119	0.0168775	0.0208561	0.00450415	0.00429892	0.00873293	0.00891016	0.0074255	0.0139403	0.0216411	1719	A	0.0056531	0.00425358	1719	A	0.0258744	0.0179684	0.00271602	0.003108	0.00714149
1720	G	0.003777	0.00845946	0.00878985	0.00253807	0.00483117	0.00264846	0.00501905	0.00448934	0	0.00450396	1720	G	0.000248849	0.00225099	1720	G	0.0021012	0.00469691	0	0.000656024	0.00246019
1721	A	0.00600665	0.034197	0.0204063	0.00723426	0.00622776	0.0107383	0.0153002	0.0181668	0.00216732	0.0338802	1721	A	0.0179134	0.011494	1721	A	0.0540532	0.0192225	0.00111082	0.00522648	0.0113315
1722	A	0.0117559	0.0435016	0.0430659	0.02759	0.0134946	0.0320165	0.0192988	0.0363176	0.0139252	0.0808547	1722	A	0.0272817	0.162216	1722	A	0.00485937	0.0145435	0.00150689	0.00485437	0.00553619
1723	T	0.00930134	0.0243096	0.0369987	0.0128071	0.0154783	0.0207892	0.0262204	0.0140018	0.0115517	0.0183597	1723	T	0.0134085	0.0121688	1723	T	0.00298628	0.0146874	0.00107681	0.0017306	0.0053522
1724	T	0.0127708	0.0167025	0.0173145	0.0192177	0.00977736	0.0079621	0.00811027	0.0065765	0.0294555	0.012589	1724	T	0.0287241	0.00649503	1724	T	0.00947147	0.0329873	0.00109375	0.00220611	0.00740813
1725	T	0.00655583	0.00878592	0.01147	0.0466143	0.00571429	0.00350072	0.00616836	0.0033287	0.00314713	0.00803009	1725	T	0.00281935	0.00137863	1725	T	0.0263861	0.011789	0	0.0021544	0.00542386
1726	G	0.00110278	0.00046729	0.00379363	0.00138889	0.00388143	0.00339905	0.000952154	0.000616143	0	0.00362828	1726	G	0.00112082	0.000280702	1726	G	0.00150408	0.00259239	0.000110939	0	0.00193039
1727	G	0.000960462	0.0138625	0.00638003	0.0124148	0.00340136	0.0031717	0.00398166	0.00358423	0.00126156	0.0166831	1727	G	0.00717985	0.000340583	1727	G	0.00420168	0.0305797	0.000857843	0	0.0146287
1728	A	0.0174899	0.115502	0.0445985	0.0283823	0.00355872	0.023746	0.0155064	0.0821531	0.0279387	0.146294	1728	A	0.0658597	0.0104696	1728	A	0.0268766	0.0454406	0.0035489	0.0071333	0.0176694
1729	C	0.0100996	0.0125657	0.0239086	0.00281889	0.004154	0.00367715	0.0120504	0.000644745	0.00915141	0.0155184	1729	C	0.00720534	0.00435553	1729	C	0.00602672	0.0125467	0.000131441	0.00266785	0.00306881
1730	A	0.0155942	0.0178691	0.012999	0.00969086	0.00197628	0.00446043	0.0135069	0.0320939	0.0257122	0.0202052	1730	A	0.020029	0.00215782	1730	A	0.00453768	0.0381461	0.00119976	0.00157398	0.00710249
1731	A	0.0266652	0.0381921	0.0255362	0.00744153	0.0130073	0.0157413	0.0282837	0.0169661	0.0348027	0.0519026	1731	A	0.0237763	0.0140971	1731	A	0.0268069	0.0139306	0.00248911	0.00054615	0.00385512
1732	A	0.0216514	0.0329414	0.0403925	0.108395	0.0128787	0.0135963	0.0246558	0.0458187	0.0326583	0.0680708	1732	A	0.0152269	0.0700447	1732	A	0.0126023	0.0132072	0.00098912	0.00229226	0.00280213
1733	C	0.00362443	0.00736969	0.0085045	0.00663408	0.00718582	0.00583813	0.0072718	0.0083014	0.00812256	0.0182237	1733	C	0.000780031	0.000985932	1733	C	0.0017164	0.00519522	0.000329707	0.00114482	0.00235645
1734	T	0.0146987	0.0156409	0.0109134	0.0055101	0.00906968	0.00895949	0.00995406	0.0102112	0.00959802	0.0223855	1734	T	0.00107962	0.000999616	1734	T	0.0124685	0.0542718	0.00127365	0.00064433	0.00520025
1735	T	0.0119796	0.00979178	0.00953975	0.00479351	0.00502582	0.0117459	0.0083191	0.00315135	0.00713396	0.0170799	1735	T	0.000581734	0.000639693	1735	T	0.00764419	0.0113391	0.0021611	0.000698812	0.004753
1736	G	0.00161979	0.000496032	0.0078556	0.00192308	0.00584795	0.00184697	0.00766301	0.00161121	0.00503356	0	1736	G	0.000604961	0.000555911	1736	G	0.00107956	0.00039714	0.000824402	0	0.000527292
1737	G	0.00933861	0.00420523	0.0127705	0.00686813	0.0091745	0.00368211	0.0152482	0.00406504	0.0157827	0.000610103	1737	G	0.00793651	0.000790187	1737	G	0.00876369	0.000724113	0.000526039	0	0.000489237
1738	T	0.0491397	0.0205469	0.0552113	0.0819119	0.0181159	0.0336826	0.0506501	0.0872951	0.183841	0.00837766	1738	T	0.044202	0.00387913	1738	T	0.0174898	0.00473034	0.0252504	0	0.00505093
1739	C	0.00862471	0.0108206	0.011208	0.014375	0.0132705	0.0119298	0.0124378	0.00782473	0.0214305	0.000531208	1739	C	0.00140449	0.00158419	1739	C	0.0161524	0.000829187	0.00176523	0.00120627	0.0011274
1740	A	0.0708644	0.0277923	0.0536568	0.043374	0.0263158	0.066301	0.0487025	0.0725359	0.0971694	0.0068021	1740	A	0.106075	0.0121783	1740	A	0.0650407	0.00510174	0.13348	0.0136519	0.00242484
1741	T	0.038395	0.00928012	0.0387399	0.0241486	0.011194	0.0155885	0.0147013	0.0185212	0.0165255	0.00246014	1741	T	0.0129455	0.00940041	1741	T	0.024666	0.0002405	0.00308008	0	0.00216719
1742	T	0.0165545	0.00692318	0.0306027	0.00518672	0.0150997	0.00911704	0.0136704	0.0132004	0.0165053	0.00246181	1742	T	0.00813008	0.00234662	1742	T	0.00813247	0.00201424	0.000522466	0.00178891	0.000886387
1743	T	0.00959101	0.00618203	0.0175386	0.00468384	0.00416667	0.0114611	0.00425532	0.00394477	0.00779161	0.000879507	1743	T	0.00877193	0.000320205	1743	T	0.027417	0.00081833	0.00192061	0.00788955	0.00033557
1744	A	0.00620489	0.00136848	0.0224268	0.00299401	0.00526316	0.00701033	0.0109783	0.0245446	0.0037037	0	1744	A	0	0.000843882	1744	A	0.00518519	0	0.0555556	0	0.000368732
1745	G	0.00369472	0.000961539	0.0121412	0.00591716	0.0187218	0.00534125	0.00407135	0	0.00367647	0.00177683	1745	G	0	0.000160026	1745	G	0.00221239	0.00106007	0.00103306	0	0
1746	A	0.0173343	0.00393739	0.0279534	0.00451807	0.0196621	0.0208298	0.0170908	0.0105467	0.00932836	0.000726216	1746	A	0.00598465	0.000524934	1746	A	0.0186345	0.00353812	0	0.0188679	0.000541126
1747	G	0.00956225	0.00142857	0.039703	0.0103245	0.0393991	0.011483	0.0161824	0.0262673	0.00982819	0.00155494	1747	G	0	0.00156822	1747	G	0.0218874	0.000380228	0.0105882	0	0
1748	G	0.00167972	0	0.00508475	0.00438596	0	0.002331	0.0266572	0.0125272	0.00274223	0	1748	G	0	0	1748	G	0.03791	0	0	0	0
1749	A	0.0229908	0.00475204	0.0433221	0.0262014	0.0105263	0.0484286	0.0417936	0.0502461	0.0325036	0.00523405	1749	A	0.00156495	0.00159157	1749	A	0.105176	0	0.00465839	0.0277778	0.00121212
1750	A	0.0297685	0.0114377	0.0643071	0.127577	0.0206186	0.0413756	0.0274183	0.05794	0.0641819	0.00294985	1750	A	0.0133333	0.0441388	1750	A	0.0543637	0.00260899	0.00841751	0.00813008	0
1751	C	0.0175766	0.00416667	0.0303615	0.041555	0.00510204	0.0148952	0.00771553	0.00900901	0.0137547	0.00325771	1751	C	0.00865801	0.00512022	1751	C	0.00761267	0.000412882	0.0033557	0.025	0.000621891
1752	T	0.0475869	0.0106281	0.0426231	0.0498014	0.0206755	0.030479	0.0120462	0.018907	0.0167276	0.00661356	1752	T	0.116996	0.00444059	1752	T	0.0584913	0.00488176	0	0.0530973	0
1753	A	0.0166466	0.00628854	0.025578	0.00673854	0	0.0208522	0.0283725	0.0174001	0.017183	0.00278082	1753	A	0.00347222	0.00177305	1753	A	0.0133132	0.00212044	0.0018797	0.00900901	0
1754	A	0.00649592	0.00332728	0.0372616	0.0162196	0.00526316	0.0127938	0.0128866	0.0270908	0.00507614	0.00115473	1754	A	0	0.00323103	1754	A	0.00548589	0	0	0.149123	0
1755	A	0.0251068	0.0162453	0.0895522	0.0888706	0.0159574	0.0351273	0.0366184	0.0819703	0.018092	0.00534728	1755	A	0.0327547	0.0216158	1755	A	0.021512	0	0.0191489	0.0178571	0.000746269
1756	A	0.0153483	0.013844	0.0546265	0.0709524	0.0192308	0.0291498	0.0227415	0.0293902	0.0213236	0.00411468	1756	A	0.0240499	0.0305668	1756	A	0.038227	0.00147493	0.014218	0	0.000927644
1757	G	0.0126804	0.00138889	0.0558936	0.020519	0.0297414	0.0229102	0.0411866	0.00254453	0.0206128	0.000515198	1757	G	0	0.0218878	1757	G	0.00556647	0.000506585	0.0204545	0.0784314	0
1758	T	0.0533373	0.027886	0.117898	0.0278463	0.0240964	0.0837316	0.0282839	0.111569	0.0575541	0.0119506	1758	T	0.0646168	0.0150411	1758	T	0.122599	0	0.131726	0.0192308	0.000925926
1759	C	0.0135946	0.00111607	0.0242089	0.00296736	0.0240964	0.0217949	0.00845547	0.0045045	0.0134823	0.00147493	1759	C	0.00980392	0.00105652	1759	C	0.0482885	0.000537057	0	0.00970874	0.001002
1760	G	0.0280838	0.00298969	0.0447186	0.0255114	0.0659117	0.0228519	0.0203241	0.0316436	0.00693534	0.00254419	1760	G	0.00660066	0.010333	1760	G	0.0269772	0.00408497	0.00995025	0	0
1761	T	0.0669743	0.0372545	0.131243	0.115025	0.121176	0.096061	0.114915	0.031911	0.0689787	0.0106744	1761	T	0.0226575	0.0333526	1761	T	0.12903	0.00249165	0	0.0784314	0.00882152
1762	A	0.118612	0.0577709	0.111885	0.204843	0.108421	0.125928	0.127301	0.108411	0.0659709	0.0252897	1762	A	0.0616528	0.0323776	1762	A	0.101375	0.0046345	0.0878939	0.221374	0.0173637
1763	A	0.0790292	0.0530085	0.13427	0.145081	0.044741	0.161511	0.0793137	0.139104	0.0828721	0.057989	1763	A	0.13326	0.140082	1763	A	0.0719007	0.000917431	0.077027	0.150376	0.0215729
1764	C	0.0700601	0.060088	0.0454226	0.0752026	0.0427904	0.0685209	0.0492485	0.00685871	0.0256909	0.029053	1764	C	0.0253511	0.0332137	1764	C	0.0786814	0.0136485	0.0208333	0.0362319	0.0196911
1765	A	0.165979	0.0979179	0.074578	0.117001	0.0769987	0.0674349	0.115508	0.0729295	0.102235	0.0339692	1765	A	0.0724974	0.0261256	1765	A	0.161708	0.0456863	0.239388	0.0915493	0.00367647
1766	A	0.0742034	0.0499567	0.0754532	0.156473	0.149074	0.052127	0.200743	0.194829	0.114202	0.0257655	1766	A	0.0208333	0.0757049	1766	A	0.052668	0.0205263	0.176883	0.0961538	0.0441176
1767	G	0.0162889	0.0295361	0.0357913	0.0408062	0.0845161	0.019329	0.121308	0.159152	0.0464667	0.00902184	1767	G	0	0	1767	G	0.00872436	0	0.124232	0.0982659	0
1768	G	0.0854906	0.0382074	0.0876302	0.107079	0.0849483	0.0665367	0.163272	0.309171	0.204604	0.101279	1768	G	0	0	1768	G	0.0849499	0.12963	0.136621	0.0335196	0.107835
1769	T	0.078413	0.0977806	0.0609862	0.177098	0.238131	0.0746115	0.182876	0.161627	0.134838	0.0366515	1769	T	0	0	1769	T	0.053332	0.125329	0.120266	0.0534759	0.0270125
1770	T	0.0507532	0.0328809	0.0162171	0.0748589	0.215419	0.0224128	0.114369	0.0740554	0.090392	0	1770	T	0	0	1770	T	0.0197194	0.052423	0.0434461	0.021164	0.0436914
1771	T	0.0642437	0.0442819	0.0169014	0.0746849	0.180782	0.0431611	0.127294	0.0683017	0.0806574	0.0287389	1771	T	0	0	1771	T	0.0448217	0.0626819	0.0467758	0.0406091	0.0930672
1772	C	0.0908677	0.06354	0.0201974	0.0833548	0.121067	0.0455982	0.115744	0.0275151	0.0654519	0.0265238	1772	C	0	0	1772	C	0.0952755	0.0637059	0.0345509	0.0248756	0.0283816
1773	C	0.0176782	0.0032	0.00460102	0.00736096	0.0370737	0.00985374	0.0105982	0.00817603	0.0157411	0	1773	C	0	0	1773	C	0.0263997	0	0.00657895	0	0
1774	G	0.03163	0.0127664	0.0116411	0.0361841	0.0998613	0.0276618	0.0339175	0.0207339	0.0156151	0	1774	G	0	0	1774	G	0.0384447	0.0128205	0.0543061	0	0.016129
1775	T	0.0720202	0.0316742	0.0345371	0.0907996	0.204437	0.0478245	0.0728593	0.0187497	0.0308846	0.00841751	1775	T	0	0	1775	T	0.104438	0.0263258	0.118988	0.0430622	0.125513
1776	A	0.0987364	0.0590164	0.0716366	0.0995345	0.14298	0.111981	0.164968	0.0363622	0.0542486	0.0437166	1776	A	0	0	1776	A	0.0940043	0.0876246	0.217024	0.0473934	0.0588235
1777	G	0.0162048	0.0129554	0.0109908	0.0102245	0.0364038	0.00974562	0.0175486	0.00238933	0.00300926	0.00177305	1777	G	0	0	1777	G	0.00996163	0	0.0378788	0.00938967	0.0350242
1778	G	0.0839076	0.0927053	0.031746	0.0707549	0.133013	0.0760237	0.0594386	0.0474991	0.0202966	0.00694444	1778	G	0	0	1778	G	0.108077	0.0870866	0.178133	0.00930233	0.105212
1779	T	0.198961	0.128436	0.0579451	0.140576	0.132782	0.173583	0.192767	0.0648349	0.0754647	0.0325483	1779	T	0	0	1779	T	0.262832	0.228788	0.224577	0.124481	0.148039
1780	G	0.0895252	0.0587524	0.0259277	0.0693884	0.0744464	0.057958	0.102125	0.0475959	0.0556763	0	1780	G	0	0	1780	G	0.0722251	0.135517	0.1696	0.0122951	0.164141
1781	A	0.346247	0.215485	0.175969	0.248387	0.358947	0.298575	0.419558	0.319866	0.264309	0.0736169	1781	A	0	0	1781	A	0.306028	0.568529	0.630862	0.245283	0.308897
1782	A	0.977054	0.950298	0.937317	0.977998	0.973932	0.978469	0.980979	0.966595	0.969157	0.879162	1782	A	0	0	1782	A	0.971937	0.963953	0.978403	0.966	0.968005
1783	C	0.156133	0.129066	0.163788	0.166412	0.500728	0.105135	0.26661	0.219951	0.177821	0.0843266	1783	C	0	0	1783	C	0.132496	0.138196	0.440406	0.523584	0.241547
1784	C	0.00403618	0.00765376	0.00313571	0.00761583	0.00689973	0.00490002	0.0032724	0.00587941	0.00243165	0.00911913	1784	C	0	0	1784	C	0.0024817	0.0058821	0.00465647	0.00652801	0.00373865
1785	T	0.00124269	0.000621331	0.00139383	0.000963633	0.00280194	0.000770028	0.00132418	0.00122912	0.000930587	0.00203758	1785	T	0	0	1785	T	0.00168512	0.00181165	0.00170794	0.00337957	0.00115982
1786	G	0.00296989	0.00443301	0.00163074	0.00251461	0.00203215	0.00170051	0.000528429	0.00339483	0.000510276	0.00372846	1786	G	0	0	1786	G	0.00144543	0.0149821	0.00494198	0.0010582	0.00138618
1787	C	0.000491455	0.000328037	0.000656327	0.0001331	0.000578242	0.000418022	0.000228367	0.000434813	0.000130649	0	1787	C	0	0	1787	C	0.00036059	7.56575e-05	0.00150458	0.00231295	0
1788	G	0.000342483	1.935e-05	0.000384232	9.27131e-05	0.000321126	0.000179709	8.70111e-05	6.6978e-05	2.59594e-05	0.000201045	1788	G	0	0	1788	G	0.00039146	0.0001859	0.000599931	0.00100492	0.000110742
1789	G	0.000542888	3.16603e-05	0.000667637	0.000180877	0.000441917	0.000526319	0.000196622	0.000335518	6.84679e-05	0	1789	G	0	0	1789	G	0.000493101	0.000390738	0.000604419	0.00240614	0.000221386
1790	A	0.00151313	0.000707537	0.00219195	0.00101949	0.0014716	0.00233892	0.000808812	0.0011803	0.000688098	0.0037678	1790	A	0	0	1790	A	0.0012809	0.00143169	0.00239621	0.007816	0.00117655
1791	A	0.0010912	0.000377287	0.00230593	0.000716	0.00165287	0.00182131	0.00106999	0.00102375	0.000651308	0.000861396	1791	A	0	0	1791	A	0.00121299	0.000874076	0.00189449	0.0030783	0.00118851
1792	G	0.00097853	5.6799e-05	0.00123992	0.00087904	0.000746611	0.00133103	0.000887602	0.00106838	0.000672756	0.000202881	1792	G	0	0	1792	G	0.00149498	0.000948833	0.00113738	0.00128923	0.000849871
1793	G	0.000556342	0.000208675	0.00264253	0.002377	0.00171967	0.00212275	0.00259058	0.00203091	0.00198338	0.000664011	1793	G	0	0	1793	G	0.000953148	0.00177615	0.00206053	0.00242382	0.00149002
1794	A	0.0047711	0.00329267	0.0146211	0.0131084	0.00712621	0.0202012	0.010859	0.0299876	0.0196503	0.0135753	1794	A	0	0	1794	A	0.00568588	0.00666463	0.0100472	0.0106216	0.00634455
1795	T	0.00288729	0.00127916	0.0119667	0.00643489	0.00480798	0.0142173	0.00566083	0.0118085	0.0102004	0.00925799	1795	T	0	0	1795	T	0.00249726	0.00430405	0.00532036	0.0085412	0.0055653
1796	C	0.000905028	0.000510164	0.00447186	0.00344521	0.00323093	0.0036258	0.00174316	0.0015558	0.00131348	0.00285308	1796	C	0	0	1796	C	0.000968326	0.000841383	0.0184479	0.0105637	0.0144632
1797	A	0.00503448	0.00282299	0.00816235	0.00594559	0.0069259	0.00739216	0.00423691	0.00995264	0.00672412	0.0047604	1797	A	0	0	1797	A	0.00461413	0.0154121	0.00998489	0.00811107	0.00923981
1798	T	0.00144058	0.000283828	0.00733388	0.00123211	0.00222986	0.00644252	0.00137781	0.00613755	0.0012058	0.00427194	1798	T	0	0	1798	T	0.00103356	0.00250647	0.0023689	0.0051265	0.00155939
1799	T	0.00120658	0.000930229	0.0063052	0.00154084	0.00207418	0.00417505	0.000941952	0.00356208	0.000979596	0.00396235	1799	T	0	0	1799	T	0.00126828	0.00328284	0.00278321	0.00787216	0.00300661
1800	A	0.000854743	0.000149008	0.00653554	0.00107457	0.00206341	0.00317566	0.00138062	0.00348147	0.000914026	0.00371451	1800	A	0	0	1800	A	0.000653028	0.00164929	0.00458013	0.0197022	0.00248965
